# Supplementary material for: 3-Chloro­methyl-6,7-dimethyl-1,2-benz­oxazole
Source: Acta Crystallogr Sect E Struct Rep Online. 2012 Sep 26;68(Pt 10):o3008. doi: 10.1107/S1600536812039700 (PMC3470366; doi:10.1107/S1600536812039700)
Supplement: Supplementary file 1 [file e-68-o3008-sup1.cif]

##############################################################################
#                                                                            #
# This CIF contains the data in a paper accepted for publication in          #
# Acta Crystallographica Section E. It conforms to the requirements of       #
# Notes for Authors for Acta Crystallographica Section E, and has been       #
# peer reviewed under the auspices of the IUCr Commission on Journals.       #
#                                                                            #
# Full details of the Crystallographic Information File format               #
# are given in the paper "The Crystallographic Information File (CIF):       #
# a New Standard Archive File for Crystallography" by S. R. Hall, F. H.      #
# Allen and I. D. Brown [Acta Cryst. (1991), A47, 655-685].                  #
#                                                                            #
# The current version of the core CIF dictionary is obtainable from          #
# ftp://ftp.iucr.org/pub/cif_core.dic.                                       #
#                                                                            #
# Software is freely available for graphical display of the structure(s)     #
# in this CIF. For information consult the CIF software page                 #
# http://www.iucr.org/resources/cif/software.                                #
#                                                                            #
# This file may be used for bona fide research purposes within the           #
# scientific community so long as proper attribution is given to the journal # 
# article from which it was obtained.                                        #
#                                                                            #
##############################################################################
data_I
_audit_creation_method     SHELXL97
_chemical_name_systematic
;
3-Chloromethyl-6,7-dimethyl-1,2-benzoxazole
;
_chemical_name_common     ?
_chemical_formula_moiety     'C10 H10 Cl N O'
_chemical_formula_sum     'C10 H10 Cl N O'
_chemical_formula_iupac     'C10 H10 Cl N O'
_chemical_formula_weight     195.64
_chemical_melting_point     ?
_symmetry_cell_setting     monoclinic
_symmetry_space_group_name_H-M     'C 2/c'
_symmetry_space_group_name_Hall     '-C 2yc'
loop_
    _symmetry_equiv_pos_as_xyz
    'x, y, z'
    '-x, y, -z+1/2'
    'x+1/2, y+1/2, z'
    '-x+1/2, y+1/2, -z+1/2'
    '-x, -y, -z'
    'x, -y, z-1/2'
    '-x+1/2, -y+1/2, -z'
    'x+1/2, -y+1/2, z-1/2'
_cell_length_a     20.4938(15)
_cell_length_b     4.1237(3)
_cell_length_c     24.6361(18)
_cell_angle_alpha     90.00
_cell_angle_beta     114.151(3)
_cell_angle_gamma     90.00
_cell_volume     1899.8(2)
_cell_formula_units_Z     8
_cell_measurement_reflns_used     3599
_cell_measurement_theta_min     2.18
_cell_measurement_theta_max     25.74
_cell_measurement_temperature     295(2)
_exptl_crystal_description     block
_exptl_crystal_colour     colourless
_exptl_crystal_size_max     0.20
_exptl_crystal_size_mid     0.15
_exptl_crystal_size_min     0.15
_exptl_crystal_density_diffrn     1.368
_exptl_crystal_density_meas     ?
_exptl_crystal_density_method     'not measured'
_exptl_crystal_F_000     816
_exptl_absorpt_coefficient_mu     0.359
_exptl_absorpt_correction_type     multi-scan
_exptl_absorpt_process_details     '(SADABS; Bruker, 1999)'
_exptl_absorpt_correction_T_min     0.9318
_exptl_absorpt_correction_T_max     0.9482
_exptl_special_details     ?
_diffrn_ambient_temperature     295(2)
_diffrn_radiation_type     MoK\a
_diffrn_radiation_wavelength     0.71073
_diffrn_radiation_source     'fine-focus sealed tube'
_diffrn_radiation_monochromator     graphite
_diffrn_measurement_device_type     'Bruker Kappa APEXII CCD'
_diffrn_measurement_method     '\w and \f'
_diffrn_detector_area_resol_mean     ?
_diffrn_reflns_number     8155
_diffrn_reflns_av_R_equivalents     0.0352
_diffrn_reflns_av_sigmaI/netI     0.0238
_diffrn_reflns_theta_min     2.18
_diffrn_reflns_theta_max     25.50
_diffrn_reflns_theta_full     25.50
_diffrn_measured_fraction_theta_max     0.997
_diffrn_measured_fraction_theta_full     0.997
_diffrn_reflns_limit_h_min     -24
_diffrn_reflns_limit_h_max     24
_diffrn_reflns_limit_k_min     -4
_diffrn_reflns_limit_k_max     4
_diffrn_reflns_limit_l_min     -29
_diffrn_reflns_limit_l_max     29
_diffrn_standards_number     0
_diffrn_standards_interval_count     .
_diffrn_standards_interval_time     .
_diffrn_standards_decay_%     ?
_refine_special_details
;
Refinement of F^2^ against ALL reflections.  The weighted R-factor wR and
goodness of fit S are based on F^2^, conventional R-factors R are based on F,
with F set to zero for negative F^2^. The threshold expression of F^2^ >
2sigma(F^2^) is used only for calculating R-factors(gt) etc. and is not
relevant to the choice of reflections for refinement.  R-factors based on F^2^
are statistically about twice as large as those based on F, and R-factors based
on ALL data will be even larger.
;
_reflns_number_total     1748
_reflns_number_gt     1396
_reflns_threshold_expression     I>2\s(I)
_refine_ls_structure_factor_coef     Fsqd
_refine_ls_matrix_type     full
_refine_ls_R_factor_all     0.0523
_refine_ls_R_factor_gt     0.0407
_refine_ls_wR_factor_gt     0.1095
_refine_ls_wR_factor_ref     0.1201
_refine_ls_goodness_of_fit_ref     1.060
_refine_ls_restrained_S_all     1.060
_refine_ls_number_reflns     1748
_refine_ls_number_parameters     120
_refine_ls_number_restraints     0
_refine_ls_hydrogen_treatment     constr
_refine_ls_weighting_scheme     calc
_refine_ls_weighting_details
       'calc w = 1/[\s^2^(Fo^2^)+(0.0575P)^2^+1.2791P] where P=(Fo^2^+2Fc^2^)/3'
_atom_sites_solution_hydrogens     geom
_atom_sites_solution_primary     direct
_atom_sites_solution_secondary     difmap
_refine_ls_shift/su_max     0.000
_refine_ls_shift/su_mean     0.000
_refine_diff_density_max     0.246
_refine_diff_density_min     -0.186
_refine_ls_extinction_method     none
_refine_ls_extinction_coef     ?
loop_
    _atom_type_symbol
    _atom_type_description
    _atom_type_scat_dispersion_real
    _atom_type_scat_dispersion_imag
    _atom_type_scat_source
    'C' 'C' 0.0033 0.0016
                         'International Tables Vol C Tables 4.2.6.8 and 6.1.1.4'
    'H' 'H' 0.0000 0.0000
                         'International Tables Vol C Tables 4.2.6.8 and 6.1.1.4'
    'N' 'N' 0.0061 0.0033
                         'International Tables Vol C Tables 4.2.6.8 and 6.1.1.4'
    'O' 'O' 0.0106 0.0060
                         'International Tables Vol C Tables 4.2.6.8 and 6.1.1.4'
    'Cl' 'Cl' 0.1484 0.1585
                         'International Tables Vol C Tables 4.2.6.8 and 6.1.1.4'
_computing_data_collection     'APEX2 (Bruker, 2004)'
_computing_cell_refinement     'APEX2 and SAINT (Bruker, 2004)'
_computing_data_reduction     'SAINT and XPREP (Bruker, 2004)'
_computing_structure_solution     'SHELXS97 (Sheldrick, 2008)'
_computing_structure_refinement     'SHELXL97 (Sheldrick, 2008)'
_computing_molecular_graphics     'ORTEP-3 (Farrugia, 1997)'
_computing_publication_material     'PLATON (Spek, 2009)'
loop_
    _atom_site_type_symbol
    _atom_site_label
    _atom_site_fract_x
    _atom_site_fract_y
    _atom_site_fract_z
    _atom_site_U_iso_or_equiv
    _atom_site_adp_type
    _atom_site_calc_flag
    _atom_site_refinement_flags
    _atom_site_occupancy
    _atom_site_symmetry_multiplicity
    _atom_site_disorder_assembly
    _atom_site_disorder_group
    Cl Cl 0.36216(3) 0.4407(2) 0.14499(3) 0.0810(3) Uani d . 1 1 . .
    O O1 0.11696(8) 0.2766(4) 0.03641(6) 0.0579(4) Uani d . 1 1 . .
    C C3A 0.19031(10) 0.5502(5) 0.11668(8) 0.0449(4) Uani d . 1 1 . .
    C C4 0.20916(11) 0.6941(5) 0.17240(9) 0.0535(5) Uani d . 1 1 . .
    H H4 0.2530 0.7972 0.1919 0.064 Uiso calc R 1 1 . .
    C C7 0.07354(10) 0.3861(5) 0.11299(8) 0.0490(5) Uani d . 1 1 . .
    C C7A 0.12460(10) 0.4049(5) 0.08966(8) 0.0464(5) Uani d . 1 1 . .
    C C6 0.09376(11) 0.5243(5) 0.16895(9) 0.0529(5) Uani d . 1 1 . .
    C C3 0.22228(11) 0.5014(5) 0.07591(9) 0.0492(5) Uani d . 1 1 . .
    C C5 0.16064(12) 0.6770(5) 0.19698(9) 0.0560(5) Uani d . 1 1 . .
    H H5 0.1723 0.7708 0.2341 0.067 Uiso calc R 1 1 . .
    N N2 0.18083(10) 0.3418(5) 0.02923(8) 0.0610(5) Uani d . 1 1 . .
    C C8 0.00258(12) 0.2276(6) 0.07915(10) 0.0667(6) Uani d . 1 1 . .
    H H8A -0.0058 0.0668 0.1038 0.100 Uiso calc R 1 1 . .
    H H8B 0.0026 0.1261 0.0441 0.100 Uiso calc R 1 1 . .
    H H8C -0.0345 0.3882 0.0679 0.100 Uiso calc R 1 1 . .
    C C10 0.29367(12) 0.6064(6) 0.08013(10) 0.0620(6) Uani d . 1 1 . .
    H H10A 0.2966 0.8413 0.0816 0.074 Uiso calc R 1 1 . .
    H H10B 0.3001 0.5344 0.0452 0.074 Uiso calc R 1 1 . .
    C C9 0.04460(14) 0.5113(7) 0.20055(11) 0.0761(7) Uani d . 1 1 . .
    H H9A -0.0006 0.6070 0.1759 0.114 Uiso calc R 1 1 . .
    H H9B 0.0656 0.6289 0.2373 0.114 Uiso calc R 1 1 . .
    H H9C 0.0374 0.2895 0.2086 0.114 Uiso calc R 1 1 . .
loop_
    _atom_site_aniso_label
    _atom_site_aniso_U_11
    _atom_site_aniso_U_22
    _atom_site_aniso_U_33
    _atom_site_aniso_U_12
    _atom_site_aniso_U_13
    _atom_site_aniso_U_23
    Cl 0.0488(4) 0.1014(6) 0.0848(5) 0.0015(3) 0.0190(3) 0.0112(4)
    O1 0.0509(8) 0.0716(10) 0.0462(7) -0.0017(7) 0.0147(6) -0.0086(7)
    C3A 0.0457(10) 0.0404(10) 0.0441(10) 0.0069(8) 0.0137(8) 0.0031(8)
    C4 0.0503(11) 0.0513(12) 0.0505(11) 0.0030(9) 0.0123(9) -0.0051(9)
    C7 0.0434(10) 0.0489(12) 0.0491(11) 0.0097(9) 0.0134(9) 0.0077(9)
    C7A 0.0471(10) 0.0449(11) 0.0403(9) 0.0087(8) 0.0107(8) 0.0016(8)
    C6 0.0528(12) 0.0534(12) 0.0510(11) 0.0142(9) 0.0196(9) 0.0066(9)
    C3 0.0498(11) 0.0469(11) 0.0497(11) 0.0075(9) 0.0191(9) 0.0045(9)
    C5 0.0624(13) 0.0571(13) 0.0445(10) 0.0093(10) 0.0178(10) -0.0053(9)
    N2 0.0569(11) 0.0739(13) 0.0522(10) 0.0036(9) 0.0225(9) -0.0040(9)
    C8 0.0487(12) 0.0770(16) 0.0676(14) -0.0030(11) 0.0170(10) 0.0022(12)
    C10 0.0605(13) 0.0608(14) 0.0678(14) 0.0006(11) 0.0295(11) 0.0058(11)
    C9 0.0754(16) 0.0931(19) 0.0708(15) 0.0116(14) 0.0411(13) 0.0039(13)
_geom_special_details
;
 All esds (except the esd in the dihedral angle between two l.s. planes)
 are estimated using the full covariance matrix.  The cell esds are taken
 into account individually in the estimation of esds in distances, angles
 and torsion angles; correlations between esds in cell parameters are only
 used when they are defined by crystal symmetry.  An approximate (isotropic)
 treatment of cell esds is used for estimating esds involving l.s. planes.
;
loop_
    _geom_bond_atom_site_label_1
    _geom_bond_atom_site_label_2
    _geom_bond_site_symmetry_2
    _geom_bond_distance
    _geom_bond_publ_flag
    Cl C10 . 1.776(2) ?
    O1 C7A . 1.363(2) ?
    O1 N2 . 1.417(2) ?
    C3A C7A . 1.372(3) ?
    C3A C4 . 1.397(3) ?
    C3A C3 . 1.420(3) ?
    C4 C5 . 1.361(3) ?
    C4 H4 . 0.9300 ?
    C7 C7A . 1.387(3) ?
    C7 C6 . 1.389(3) ?
    C7 C8 . 1.498(3) ?
    C6 C5 . 1.406(3) ?
    C6 C9 . 1.505(3) ?
    C3 N2 . 1.295(3) ?
    C3 C10 . 1.488(3) ?
    C5 H5 . 0.9300 ?
    C8 H8A . 0.9600 ?
    C8 H8B . 0.9600 ?
    C8 H8C . 0.9600 ?
    C10 H10A . 0.9700 ?
    C10 H10B . 0.9700 ?
    C9 H9A . 0.9600 ?
    C9 H9B . 0.9600 ?
    C9 H9C . 0.9600 ?
loop_
    _geom_angle_atom_site_label_1
    _geom_angle_atom_site_label_2
    _geom_angle_atom_site_label_3
    _geom_angle_site_symmetry_1
    _geom_angle_site_symmetry_3
    _geom_angle
    _geom_angle_publ_flag
    C7A O1 N2 . . 107.37(15) ?
    C7A C3A C4 . . 118.97(18) ?
    C7A C3A C3 . . 103.89(17) ?
    C4 C3A C3 . . 137.13(19) ?
    C5 C4 C3A . . 117.15(19) ?
    C5 C4 H4 . . 121.4 ?
    C3A C4 H4 . . 121.4 ?
    C7A C7 C6 . . 114.78(18) ?
    C7A C7 C8 . . 121.25(18) ?
    C6 C7 C8 . . 123.97(19) ?
    O1 C7A C3A . . 109.88(17) ?
    O1 C7A C7 . . 124.63(18) ?
    C3A C7A C7 . . 125.48(18) ?
    C7 C6 C5 . . 120.40(19) ?
    C7 C6 C9 . . 120.5(2) ?
    C5 C6 C9 . . 119.09(19) ?
    N2 C3 C3A . . 112.04(18) ?
    N2 C3 C10 . . 118.61(19) ?
    C3A C3 C10 . . 129.35(19) ?
    C4 C5 C6 . . 123.19(19) ?
    C4 C5 H5 . . 118.4 ?
    C6 C5 H5 . . 118.4 ?
    C3 N2 O1 . . 106.82(16) ?
    C7 C8 H8A . . 109.5 ?
    C7 C8 H8B . . 109.5 ?
    H8A C8 H8B . . 109.5 ?
    C7 C8 H8C . . 109.5 ?
    H8A C8 H8C . . 109.5 ?
    H8B C8 H8C . . 109.5 ?
    C3 C10 Cl . . 110.08(15) ?
    C3 C10 H10A . . 109.6 ?
    Cl C10 H10A . . 109.6 ?
    C3 C10 H10B . . 109.6 ?
    Cl C10 H10B . . 109.6 ?
    H10A C10 H10B . . 108.2 ?
    C6 C9 H9A . . 109.5 ?
    C6 C9 H9B . . 109.5 ?
    H9A C9 H9B . . 109.5 ?
    C6 C9 H9C . . 109.5 ?
    H9A C9 H9C . . 109.5 ?
    H9B C9 H9C . . 109.5 ?
loop_
    _geom_torsion_atom_site_label_1
    _geom_torsion_atom_site_label_2
    _geom_torsion_atom_site_label_3
    _geom_torsion_atom_site_label_4
    _geom_torsion_site_symmetry_1
    _geom_torsion_site_symmetry_2
    _geom_torsion_site_symmetry_3
    _geom_torsion_site_symmetry_4
    _geom_torsion
    _geom_torsion_publ_flag
    C7A C3A C4 C5 . . . . 0.8(3) ?
    C3 C3A C4 C5 . . . . -178.2(2) ?
    N2 O1 C7A C3A . . . . 0.2(2) ?
    N2 O1 C7A C7 . . . . -178.95(17) ?
    C4 C3A C7A O1 . . . . -179.26(17) ?
    C3 C3A C7A O1 . . . . 0.1(2) ?
    C4 C3A C7A C7 . . . . -0.1(3) ?
    C3 C3A C7A C7 . . . . 179.25(18) ?
    C6 C7 C7A O1 . . . . 177.83(18) ?
    C8 C7 C7A O1 . . . . -2.3(3) ?
    C6 C7 C7A C3A . . . . -1.2(3) ?
    C8 C7 C7A C3A . . . . 178.7(2) ?
    C7A C7 C6 C5 . . . . 1.8(3) ?
    C8 C7 C6 C5 . . . . -178.1(2) ?
    C7A C7 C6 C9 . . . . -177.88(19) ?
    C8 C7 C6 C9 . . . . 2.2(3) ?
    C7A C3A C3 N2 . . . . -0.4(2) ?
    C4 C3A C3 N2 . . . . 178.7(2) ?
    C7A C3A C3 C10 . . . . 179.5(2) ?
    C4 C3A C3 C10 . . . . -1.4(4) ?
    C3A C4 C5 C6 . . . . -0.2(3) ?
    C7 C6 C5 C4 . . . . -1.2(3) ?
    C9 C6 C5 C4 . . . . 178.5(2) ?
    C3A C3 N2 O1 . . . . 0.5(2) ?
    C10 C3 N2 O1 . . . . -179.36(17) ?
    C7A O1 N2 C3 . . . . -0.5(2) ?
    N2 C3 C10 Cl . . . . -121.31(19) ?
    C3A C3 C10 Cl . . . . 58.8(3) ?
loop_
    _geom_hbond_atom_site_label_D
    _geom_hbond_atom_site_label_H
    _geom_hbond_atom_site_label_A
    _geom_hbond_site_symmetry_A
    _geom_hbond_distance_DH
    _geom_hbond_distance_HA
    _geom_hbond_distance_DA
    _geom_hbond_angle_DHA
    C10 H10B N2 7_555 0.97 2.55 3.479(3) 160
_iucr_refine_instructions_details
;
TITL VASUKIGVV1 in C2/c
CELL  0.71073  20.4938   4.1237  24.6361   90.000  114.151   90.000
ZERR     8.00   0.0015   0.0003   0.0018    0.000    0.003    0.000
LATT   7
SYMM  - X,   Y, 1/2 - Z
SFAC  C    H    N    O    CL
UNIT  80   80   8    8    8
MERG   2
OMIT    -2.00  51.00
OMIT     0   0   2
OMIT    -6   2   5
OMIT   -16   0  12
OMIT     5   1  14
MPLA  9  O1 N2 C3 C3A c4 c5 c6 C7 C7A
FMAP   2
PLAN   20
SIZE     0.20   0.15   0.15
ACTA
BOND   $H
CONF
WGHT     0.05750     1.27900
L.S.   8
FVAR     0.40616
MOLE    1
CL    5    0.362157    0.440673    0.144991    11.00000    0.04876    0.10143 =
        0.08479    0.01119    0.01902    0.00146
O1    4    0.116964    0.276559    0.036413    11.00000    0.05092    0.07158 =
        0.04617   -0.00865    0.01467   -0.00166
C3A   1    0.190307    0.550199    0.116682    11.00000    0.04568    0.04041 =
        0.04410    0.00311    0.01375    0.00693
C4    1    0.209162    0.694126    0.172398    11.00000    0.05035    0.05128 =
        0.05055   -0.00512    0.01230    0.00299
AFIX   43
H4    2    0.252983    0.797248    0.191862    11.00000   -1.20000
AFIX    0
C7    1    0.073540    0.386081    0.112994    11.00000    0.04343    0.04890 =
        0.04914    0.00765    0.01340    0.00965
C7A   1    0.124596    0.404889    0.089655    11.00000    0.04710    0.04488 =
        0.04028    0.00165    0.01075    0.00866
C6    1    0.093761    0.524309    0.168954    11.00000    0.05281    0.05340 =
        0.05101    0.00664    0.01964    0.01420
C3    1    0.222280    0.501388    0.075906    11.00000    0.04981    0.04690 =
        0.04973    0.00453    0.01914    0.00746
C5    1    0.160643    0.676967    0.196982    11.00000    0.06241    0.05714 =
        0.04448   -0.00528    0.01781    0.00931
AFIX   43
H5    2    0.172298    0.770769    0.234119    11.00000   -1.20000
AFIX    0
N2    3    0.180833    0.341780    0.029227    11.00000    0.05694    0.07388 =
        0.05221   -0.00402    0.02246    0.00360
C8    1    0.002577    0.227578    0.079152    11.00000    0.04873    0.07698 =
        0.06760    0.00217    0.01697   -0.00305
AFIX  137
H8A   2   -0.005792    0.066820    0.103764    11.00000   -1.50000
H8B   2    0.002586    0.126123    0.044083    11.00000   -1.50000
H8C   2   -0.034529    0.388241    0.067928    11.00000   -1.50000
AFIX    0
C10   1    0.293673    0.606427    0.080133    11.00000    0.06046    0.06084 =
        0.06784    0.00581    0.02948    0.00061
AFIX   23
H10A  2    0.296567    0.841265    0.081649    11.00000   -1.20000
H10B  2    0.300133    0.534370    0.045174    11.00000   -1.20000
AFIX    0
C9    1    0.044602    0.511263    0.200553    11.00000    0.07538    0.09307 =
        0.07083    0.00393    0.04106    0.01156
AFIX  137
H9A   2   -0.000550    0.607047    0.175870    11.00000   -1.50000
H9B   2    0.065591    0.628915    0.237308    11.00000   -1.50000
H9C   2    0.037412    0.289507    0.208636    11.00000   -1.50000
AFIX    0
HKLF    4
END
;
data_global
_journal_date_recd_electronic     2012-08-29
_journal_date_accepted     2012-09-18
_journal_name_full     'Acta Crystallographica, Section E'
_journal_year     2012
_journal_volume     68
_journal_issue     10
_journal_page_first     o3008
_journal_page_last     o3008
_journal_paper_category     QO
_journal_paper_doi     10.1107/S1600536812039700
_journal_coeditor_code     ZS2231
_publ_contact_author_name     'Dr G. Vasuki'
_publ_contact_author_address
;
Department of Physics
Kunthavai Naachiar Government Arts College (W) (Autonomous)
Thanjavur 613 007
India
;
_publ_contact_author_email     vasuki.arasi@yahoo.com
_publ_contact_author_fax     '04362 237152'
_publ_contact_author_phone     '9791402323'
_publ_section_title
;
3-Chloromethyl-6,7-dimethyl-1,2-benzoxazole
;
loop_
    _publ_author_name
    _publ_author_address
    'M. Kayalvizhi'
;
Department of Physics
Kunthavai Naachiar Government Arts College (W) (Autonomous)
Thanjavur 613 007
India
;
    'G. Vasuki'
;
Department of Physics
Kunthavai Naachiar Government Arts College (W) (Autonomous)
Thanjavur 613 007
India
;
    'A. Veerareddy'
;
Research and Development Laboratories
Suven Life Sciences Limited
Hyderabad 55
Andhra Pradesh
India
;
    'G. Laxminarasimha'
;
Research and Development Laboratories
Suven Life Sciences Limited
Hyderabad 55
Andhra Pradesh
India
;
