# Supplementary material for: 3-Chloro­methyl-6,7-dimethyl-1,2-benz­oxazole
Source: Acta Crystallogr Sect E Struct Rep Online. 2012 Sep 26;68(Pt 10):o3008. doi: 10.1107/S1600536812039700 (PMC3470366; doi:10.1107/S1600536812039700)
Supplement: Supplementary file 2 [file e-68-o3008-Isup2.hkl]

# 
# h,k,l, Fc-squared, Fo-squared, sigma(Fo-squared) and status flag 
# 
data_I
_shelx_title ' VASUKIGVV1 in C2/c' 
_shelx_refln_list_code          4 
_shelx_F_calc_maximum      239.09 
_exptl_crystal_F_000       816.00 
_reflns_d_resolution_high  0.8255 
 
loop_ 
 _symmetry_equiv_pos_as_xyz 
 'x, y, z' 
 '-x, y, -z+1/2' 
 'x+1/2, y+1/2, z' 
 '-x+1/2, y+1/2, -z+1/2' 
 '-x, -y, -z' 
 'x, -y, z-1/2' 
 '-x+1/2, -y+1/2, -z' 
 'x+1/2, -y+1/2, z-1/2' 
 
_cell_length_a    20.4938 
_cell_length_b     4.1237 
_cell_length_c    24.6361 
_cell_angle_alpha  90.000 
_cell_angle_beta  114.151 
_cell_angle_gamma  90.000 
 
_shelx_F_squared_multiplier     1.000 
 
loop_ 
 _refln_index_h 
 _refln_index_k 
 _refln_index_l 
 _refln_F_squared_calc 
 _refln_F_squared_meas 
 _refln_F_squared_sigma 
 _refln_observed_status 
   2   0   0     6005.98     5058.17    109.72 o 
   4   0   0    12951.37    15251.51    213.32 o 
   6   0   0     6659.07     7574.47    115.11 o 
   8   0   0     1292.65     1192.59     28.58 o 
  10   0   0      847.10     1037.04     26.04 o 
  12   0   0     2573.88     2710.71     62.69 o 
  14   0   0     1897.61     2007.47     48.62 o 
  16   0   0      515.33      535.98     20.20 o 
  18   0   0      190.86      196.65     10.95 o 
  20   0   0        8.55        9.06      6.96 o 
  22   0   0      210.31      216.97     16.53 o 
   1   1   0     6586.64     6998.77    136.87 o 
   3   1   0        5.38        2.25      0.64 o 
   5   1   0      253.04      251.89      4.59 o 
   7   1   0    11783.06    12500.93    200.24 o 
   9   1   0       62.77       59.33      3.18 o 
  11   1   0     2020.67     2054.19     31.61 o 
  13   1   0      272.83      278.69      7.84 o 
  15   1   0     1023.14      980.55     19.23 o 
  17   1   0      312.01      284.31     11.99 o 
  19   1   0       18.80       22.71      4.59 o 
  21   1   0      100.65      123.53     13.82 o 
   0   2   0     1818.16     1764.27     46.98 o 
   2   2   0      114.70      112.60      5.34 o 
   4   2   0      502.50      521.05      8.74 o 
   6   2   0      347.50      451.61      8.56 o 
   8   2   0       11.65       10.17      1.96 o 
  10   2   0      457.73      467.89      9.44 o 
  12   2   0      354.82      306.26      8.21 o 
  14   2   0      191.67      186.39      7.50 o 
  16   2   0       39.13       40.43      4.93 o 
  18   2   0      485.24      494.65     17.71 o 
  20   2   0        2.13        6.63      5.12 o 
   1   3   0       81.44       88.77      3.17 o 
   3   3   0      766.25      756.09     14.00 o 
   5   3   0       53.49       36.09      2.55 o 
   7   3   0      365.16      376.42      8.35 o 
   9   3   0      117.50      106.64      7.38 o 
  11   3   0       23.21       23.08      5.22 o 
  13   3   0        1.23        2.32      5.04 o 
  15   3   0       67.42       57.68      6.14 o 
  17   3   0        4.47        7.37      5.07 o 
   2   4   0        0.66        3.70      4.39 o 
   4   4   0       35.72       44.31      7.33 o 
   6   4   0        2.86       -6.12      6.12 o 
   8   4   0       45.11       52.01      6.39 o 
  10   4   0       13.95       13.05      5.16 o 
  12   4   0        0.04       -0.50      5.42 o 
 -21   1   1       11.88       22.98      5.10 o 
 -19   1   1      195.03      196.00      8.75 o 
 -17   1   1        0.00       -2.54      3.53 o 
 -15   1   1      389.99      404.68     10.36 o 
 -13   1   1       39.38       14.14      3.06 o 
 -11   1   1      125.37      153.64      4.88 o 
  -9   1   1       50.77       15.70      2.20 o 
  -7   1   1      513.87      626.98     10.60 o 
  -5   1   1     1248.08     1253.69     20.30 o 
  -3   1   1      417.03      364.31      6.25 o 
  -1   1   1     1706.94     1668.03     54.05 o 
   1   1   1     1855.72     1936.91     31.80 o 
   3   1   1    26103.73    26555.95    423.62 o 
   5   1   1     4279.48     4966.33     79.25 o 
   7   1   1     1554.07     1761.66     31.39 o 
   9   1   1     1613.71     1718.85     28.62 o 
  11   1   1      463.39      426.02      8.98 o 
  13   1   1       22.33       26.61      3.35 o 
  15   1   1      209.22      222.69      8.49 o 
  17   1   1      710.21      676.07     16.97 o 
  19   1   1       62.49       60.70      8.27 o 
  21   1   1       91.40      104.79      7.62 o 
 -20   2   1      256.10      253.39     11.63 o 
 -18   2   1      368.36      365.67     13.30 o 
 -16   2   1      322.09      353.59     11.08 o 
 -14   2   1      252.49      235.29      8.44 o 
 -12   2   1      332.48      298.91      6.92 o 
 -10   2   1      157.42      161.79      5.13 o 
  -8   2   1     2129.64     2139.20     30.07 o 
  -6   2   1      427.96      383.33      5.89 o 
  -4   2   1     1921.24     1950.82     28.57 o 
  -2   2   1        0.43       -0.20      4.58 o 
   0   2   1       25.81       51.00      3.70 o 
   2   2   1     1294.59     1524.72     24.25 o 
   4   2   1     1175.89     1046.20     14.93 o 
   6   2   1        6.80        4.80      2.30 o 
   8   2   1       35.77       34.23      2.18 o 
  10   2   1     1042.36     1024.95     17.33 o 
  12   2   1       33.08       30.76      4.34 o 
  14   2   1       12.97        9.74      3.51 o 
  16   2   1       22.86       15.59      4.11 o 
  18   2   1        0.65        7.21      4.88 o 
  20   2   1        5.23       -0.50      5.07 o 
 -17   3   1       34.61       31.58      5.74 o 
 -15   3   1       99.64      115.55      7.53 o 
 -13   3   1      110.92      107.74     14.74 o 
 -11   3   1      308.49      314.93     12.30 o 
  -9   3   1      254.93      268.91      8.91 o 
  -7   3   1      245.37      234.74      6.88 o 
  -5   3   1      215.87      206.26      5.58 o 
  -3   3   1       40.79       50.31      3.49 o 
  -1   3   1      143.73      146.14      6.85 o 
   1   3   1       90.49       85.06      3.27 o 
   3   3   1      398.91      441.47      9.06 o 
   5   3   1       19.91       29.64      4.05 o 
   7   3   1      543.71      529.65     11.88 o 
   9   3   1      134.63      125.05      7.94 o 
  11   3   1       64.06       57.87      7.12 o 
  13   3   1       71.65       74.55      7.60 o 
  15   3   1        8.28       -2.78      4.20 o 
  17   3   1       52.09       59.59      6.99 o 
 -12   4   1        0.70        8.86      5.68 o 
 -10   4   1       78.91       80.32      7.09 o 
  -8   4   1      105.44      112.14     13.15 o 
  -6   4   1        6.14        8.37      6.67 o 
  -4   4   1      106.08      140.69     11.58 o 
  -2   4   1       21.29       34.27      3.99 o 
   0   4   1       97.87       91.53      6.85 o 
   2   4   1       92.52       98.05      3.95 o 
   4   4   1       16.81       18.89      3.06 o 
   6   4   1      100.80      100.36      5.73 o 
   8   4   1       16.93       19.19      5.13 o 
  10   4   1       27.71       31.74      5.99 o 
  12   4   1       30.59       20.25      6.12 o 
 -22   0   2      106.08      122.38     12.86 o 
 -20   0   2       56.33       60.58      7.51 o 
 -18   0   2      497.91      451.77     17.26 o 
 -16   0   2       65.86       57.02      6.33 o 
 -14   0   2        6.80       -3.81      3.81 o 
 -12   0   2     1614.39     1537.33     37.42 o 
 -10   0   2      488.37      538.16     15.15 o 
  -8   0   2     3098.36     3673.43     70.60 o 
  -6   0   2    13545.53    15740.01    238.29 o 
  -4   0   2     2769.43     3034.02     46.75 o 
  -2   0   2     3663.64     2860.48    105.12 o 
   2   0   2    18983.79    17662.17    435.36 o 
   4   0   2      494.32      471.19     11.46 o 
   6   0   2     5661.13     5781.26    108.55 o 
   8   0   2     8029.89     9290.69    201.23 o 
  10   0   2     8716.03     9315.22    202.51 o 
  12   0   2     2614.02     2800.16     64.96 o 
  14   0   2      507.72      486.92     16.06 o 
  16   0   2     2538.63     2566.72     62.05 o 
  18   0   2       22.68       28.73      5.63 o 
  20   0   2      733.53      742.35     86.74 o 
 -21   1   2      221.83      239.94     14.22 o 
 -19   1   2      699.33      724.12     19.89 o 
 -17   1   2      999.91     1038.64     20.71 o 
 -15   1   2      586.94      576.09     12.96 o 
 -13   1   2     2159.43     2310.19     38.51 o 
 -11   1   2       17.54        8.80      2.16 o 
  -9   1   2      664.12      525.45      9.68 o 
  -7   1   2      317.84      320.55      5.51 o 
  -5   1   2     4028.88     3777.81     59.98 o 
  -3   1   2      172.46      188.88      3.47 o 
  -1   1   2    44345.20    42850.08    651.48 o 
   1   1   2    57161.73    56163.89    770.84 o 
   3   1   2    14262.02    15177.52    212.34 o 
   5   1   2     1825.19     1898.23     27.38 o 
   7   1   2      862.98      968.04     16.83 o 
   9   1   2       25.95        3.91      1.68 o 
  11   1   2      608.56      597.86     12.40 o 
  13   1   2     1656.40     1668.56     29.22 o 
  15   1   2       21.47       25.82      3.87 o 
  17   1   2      162.45      178.07      8.20 o 
  19   1   2        0.07       -1.09      3.69 o 
  21   1   2      115.29      106.94      8.12 o 
 -20   2   2       28.15       20.30      5.56 o 
 -18   2   2        0.05        8.77      4.69 o 
 -16   2   2      646.48      650.58     15.95 o 
 -14   2   2      401.81      384.57      9.89 o 
 -12   2   2      386.52      419.55      8.42 o 
 -10   2   2      615.25      635.84     10.93 o 
  -8   2   2     2633.77     2579.36     35.72 o 
  -6   2   2     1766.53     1918.01     26.66 o 
  -4   2   2     3056.07     3052.28     40.95 o 
  -2   2   2     4620.14     4520.85    173.72 o 
   0   2   2      904.87      930.35     15.13 o 
   2   2   2      393.96      531.82     22.12 o 
   4   2   2       76.46       72.47      7.33 o 
   6   2   2     1350.82     1404.91     19.04 o 
   8   2   2       77.18      103.78      6.14 o 
  10   2   2      246.57      253.02      6.11 o 
  12   2   2      172.29      149.47      7.25 o 
  14   2   2        2.53        3.13      3.38 o 
  16   2   2        9.39        1.35      3.69 o 
  18   2   2        2.36        2.44      4.56 o 
  20   2   2        0.05       -5.09      5.09 o 
 -17   3   2       14.36        6.89      4.92 o 
 -15   3   2       31.35       30.19      9.13 o 
 -13   3   2      154.60      144.87     14.71 o 
 -11   3   2       47.27       52.68      5.02 o 
  -9   3   2      186.31      180.46      8.82 o 
  -7   3   2       19.89       24.40      4.05 o 
  -5   3   2      272.95      269.11      5.87 o 
  -3   3   2        4.73       11.94      2.53 o 
  -1   3   2        2.58        8.83      2.03 o 
   1   3   2      144.24      173.10      4.45 o 
   3   3   2       60.65       58.47      4.87 o 
   5   3   2      150.11      139.94      5.82 o 
   7   3   2       50.02       41.14      4.17 o 
   9   3   2        3.78        4.75      4.41 o 
  11   3   2      116.67       87.62     15.32 o 
  13   3   2       91.45      103.29      8.39 o 
  15   3   2        1.25       -0.36      4.25 o 
  17   3   2       29.10       20.21      7.31 o 
 -14   4   2       27.12       19.69      5.09 o 
 -12   4   2       10.86       11.67      5.59 o 
 -10   4   2       19.30       40.51      6.76 o 
  -8   4   2        0.00        4.91      7.27 o 
  -6   4   2      102.18       96.02     11.03 o 
  -4   4   2       36.17       39.83      7.40 o 
  -2   4   2        0.01        1.10      2.75 o 
   0   4   2        8.65        4.46      2.42 o 
   2   4   2        3.52        5.40      2.45 o 
   4   4   2       86.87       84.39      4.84 o 
   6   4   2       71.31       66.61      6.12 o 
   8   4   2      166.26      168.74      7.76 o 
  10   4   2       22.59       20.63      5.80 o 
  12   4   2        7.81        5.81      5.83 o 
 -23   1   3       69.80       76.81      7.19 o 
 -21   1   3      227.73      233.70     10.00 o 
 -19   1   3        1.12        3.15      4.04 o 
 -17   1   3      891.11      866.91     18.07 o 
 -15   1   3      662.49      615.71     13.55 o 
 -13   1   3      330.28      342.45      8.72 o 
 -11   1   3        2.51        0.10      2.22 o 
  -9   1   3     3502.72     3522.88     48.05 o 
  -7   1   3       53.48       56.63      3.23 o 
  -5   1   3     2233.10     2267.65     26.09 o 
  -3   1   3        1.04       -1.28      1.28 o 
  -1   1   3      571.24      474.23      6.55 o 
   1   1   3    34396.79    34416.52    369.38 o 
   3   1   3     2223.10     2162.40     26.14 o 
   5   1   3        3.98        7.77      1.43 o 
   7   1   3      348.48      479.08     10.52 o 
   9   1   3        7.06        6.59      1.96 o 
  11   1   3     1333.42     1287.04     25.20 o 
  13   1   3      180.43      158.97      6.55 o 
  15   1   3       11.49        7.25      3.48 o 
  17   1   3        2.38       -3.37      3.37 o 
  19   1   3      154.64      163.66      9.63 o 
  21   1   3        3.08        7.19      4.83 o 
 -20   2   3       17.25       14.90      5.29 o 
 -18   2   3        5.21        3.09      4.52 o 
 -16   2   3        0.79        3.01      5.48 o 
 -14   2   3      179.40      165.22      7.78 o 
 -12   2   3        0.86        0.70      2.55 o 
 -10   2   3     1219.18     1219.35     17.32 o 
  -8   2   3        4.30       -0.35      2.73 o 
  -6   2   3       55.30       67.76      2.42 o 
  -4   2   3       19.61       12.78      2.06 o 
  -2   2   3     2999.66     2887.04     89.34 o 
   0   2   3     1963.28     1967.03     28.46 o 
   2   2   3     6292.59     6494.61     82.31 o 
   4   2   3    10255.03    10770.26    133.52 o 
   6   2   3      329.37      271.67      5.05 o 
   8   2   3      581.09      639.54     11.55 o 
  10   2   3       79.38       68.83      3.44 o 
  12   2   3        4.21        4.45      3.68 o 
  14   2   3       14.48       21.31      4.66 o 
  16   2   3      133.51      139.97      7.41 o 
  18   2   3       25.92       25.05      5.70 o 
 -17   3   3       11.16       12.84      5.12 o 
 -15   3   3       48.22       39.07      5.56 o 
 -13   3   3      275.36      274.56     10.03 o 
 -11   3   3       21.31       21.86      4.18 o 
  -9   3   3      261.01      269.89      8.77 o 
  -7   3   3      894.72      916.38     19.72 o 
  -5   3   3      605.65      675.54     18.75 o 
  -3   3   3      283.57      278.58      9.35 o 
  -1   3   3      380.28      298.55     17.86 o 
   1   3   3      532.20      620.16     12.41 o 
   3   3   3      146.03      168.45      7.40 o 
   5   3   3       66.15       61.73      4.23 o 
   7   3   3       51.67       50.50      4.47 o 
   9   3   3      335.15      327.62     12.50 o 
  11   3   3        8.22        3.04      3.88 o 
  13   3   3      180.06      181.21     12.31 o 
  15   3   3       25.41       34.65      6.83 o 
 -14   4   3       75.34       82.01      6.86 o 
 -12   4   3        0.12        5.77      4.40 o 
 -10   4   3       64.98       81.59     12.43 o 
  -8   4   3       75.82       92.50     11.58 o 
  -6   4   3       13.94       16.73      7.33 o 
  -4   4   3       76.43       85.59      9.34 o 
  -2   4   3       59.29       58.68      6.73 o 
   0   4   3        5.79        3.40      4.49 o 
   2   4   3      137.26      146.53      6.12 o 
   4   4   3        1.04        5.14      5.58 o 
   6   4   3       97.11       97.40      6.79 o 
   8   4   3      164.99      182.71      8.23 o 
  10   4   3        3.07       -4.44      7.10 o 
  12   4   3        3.16       -4.94      5.46 o 
 -22   0   4      255.97      282.91     14.18 o 
 -20   0   4      174.78      163.63     10.36 o 
 -18   0   4     6071.19     6253.27    140.67 o 
 -16   0   4       66.86       70.35      6.36 o 
 -14   0   4     8540.72     9164.46    200.64 o 
 -12   0   4      139.93      133.77      7.18 o 
 -10   0   4     2702.85     2832.93     64.05 o 
  -8   0   4     1175.57     1233.50     25.29 o 
  -6   0   4    21026.68    21944.45    331.90 o 
  -4   0   4     1006.75     1017.89     20.92 o 
  -2   0   4     4941.75     4961.92     81.41 o 
   0   0   4    34414.23    31019.02    826.71 o 
   2   0   4      557.22      555.70     10.53 o 
   4   0   4     3850.78     4157.36     82.84 o 
   6   0   4     8933.08     9630.73    252.38 o 
   8   0   4     1712.24     1573.36     32.24 o 
  10   0   4     1057.77     1258.59     31.59 o 
  12   0   4      945.68     1008.77     27.05 o 
  14   0   4     1073.54     1015.64     28.09 o 
  16   0   4      134.48      120.42      9.17 o 
  18   0   4       18.69       12.51      5.24 o 
  20   0   4       51.98       46.13      9.73 o 
 -23   1   4        0.81       -0.81      4.57 o 
 -21   1   4      106.26      133.82      7.88 o 
 -19   1   4      265.46      245.33      9.70 o 
 -17   1   4       89.72       75.27      5.35 o 
 -15   1   4       57.02       33.41      5.15 o 
 -13   1   4       20.93       20.90      3.07 o 
 -11   1   4      851.28      833.23     14.46 o 
  -9   1   4     2419.26     2426.94     33.77 o 
  -7   1   4     6045.51     6317.85     98.31 o 
  -5   1   4       26.37       20.40      1.13 o 
  -3   1   4    16047.90    16015.95    187.86 o 
  -1   1   4     1355.65     1343.19     15.73 o 
   1   1   4       18.11        8.87      1.71 o 
   3   1   4     1965.30     2157.16     29.30 o 
   5   1   4      441.35      454.59      8.81 o 
   7   1   4     5306.34     5733.74     96.94 o 
   9   1   4      429.25      394.12      8.87 o 
  11   1   4     2839.19     2854.38     46.53 o 
  13   1   4       22.10       23.55      3.34 o 
  15   1   4      355.73      355.82     11.08 o 
  17   1   4       56.47       42.45      5.44 o 
  19   1   4      277.78      271.09     10.68 o 
 -20   2   4       16.63       14.98      5.27 o 
 -18   2   4      188.84      202.30      9.83 o 
 -16   2   4       29.16       31.74      4.10 o 
 -14   2   4        1.61       -4.88      4.88 o 
 -12   2   4      318.84      278.92      6.42 o 
 -10   2   4      232.24      248.45      5.43 o 
  -8   2   4      140.01      128.42      4.23 o 
  -6   2   4       16.05        7.14      1.32 o 
  -4   2   4       33.91       27.80      2.89 o 
  -2   2   4      672.59      689.77     14.71 o 
   0   2   4     6153.53     6080.93     93.22 o 
   2   2   4      512.91      534.15      9.94 o 
   4   2   4     9864.38     9895.11    130.56 o 
   6   2   4      244.37      289.39      7.83 o 
   8   2   4      329.83      342.87      7.92 o 
  10   2   4       65.99       66.47      3.88 o 
  12   2   4     1122.17      979.89     20.72 o 
  14   2   4       12.00       26.81      5.99 o 
  16   2   4      262.76      263.10      9.97 o 
  18   2   4      101.71       94.26      8.07 o 
 -19   3   4       24.85       23.16      6.10 o 
 -17   3   4      105.91      103.95      7.64 o 
 -15   3   4      360.06      339.26     11.90 o 
 -13   3   4        0.88        9.12      4.16 o 
 -11   3   4      283.88      267.29      8.18 o 
  -9   3   4        4.43        6.70      3.06 o 
  -7   3   4      164.50      132.89      5.65 o 
  -5   3   4      106.03      114.24      5.95 o 
  -3   3   4      329.28      353.28     10.92 o 
  -1   3   4        1.26        4.93      2.79 o 
   1   3   4       10.57        6.18      3.10 o 
   3   3   4     1418.25     1395.32     23.52 o 
   5   3   4      192.52      194.90     11.97 o 
   7   3   4        2.84        9.25      4.10 o 
   9   3   4        1.41        7.72      4.31 o 
  11   3   4      136.50      116.25      7.49 o 
  13   3   4       67.02       50.24      7.27 o 
  15   3   4        3.21        8.95      6.02 o 
 -14   4   4        9.07        7.49      4.75 o 
 -12   4   4       59.86       64.23     11.64 o 
 -10   4   4       28.77       33.64      9.52 o 
  -8   4   4        4.51       10.79      7.09 o 
  -6   4   4        8.16        3.09      6.55 o 
  -4   4   4      258.71      271.51     16.85 o 
  -2   4   4       14.50        8.61      4.97 o 
   0   4   4        6.20       14.73      5.09 o 
   2   4   4       39.85       43.09      3.66 o 
   4   4   4       25.97       17.13      4.67 o 
   6   4   4       85.41       80.14      6.68 o 
   8   4   4       10.13       20.36      7.39 o 
  10   4   4       72.59       68.32      8.25 o 
 -23   1   5        0.80       -2.32      4.37 o 
 -21   1   5       18.52       11.12      4.74 o 
 -19   1   5       27.29       29.82      4.98 o 
 -17   1   5       13.51       10.70      3.81 o 
 -15   1   5     1367.38     1383.81     25.12 o 
 -13   1   5      714.34      745.53     14.67 o 
 -11   1   5     1061.12     1017.05     18.06 o 
  -9   1   5     4276.81     4696.32     63.26 o 
  -7   1   5      693.47      556.62      8.30 o 
  -5   1   5      683.56      711.80      9.85 o 
  -3   1   5     3216.97     3017.40     36.10 o 
  -1   1   5    12722.49    11981.15    128.50 o 
   1   1   5     4944.28     4708.58     49.10 o 
   3   1   5     8840.61     9267.28    118.23 o 
   5   1   5      387.68      353.11     11.05 o 
   7   1   5     1008.64      970.73     18.95 o 
   9   1   5      494.42      439.04     10.76 o 
  11   1   5      108.61       98.48      4.78 o 
  13   1   5       43.63       48.35      4.18 o 
  15   1   5        3.82        5.23      3.64 o 
  17   1   5        5.07        7.31      3.82 o 
  19   1   5        2.20        9.52      4.71 o 
 -22   2   5      134.83      139.28      9.66 o 
 -20   2   5       85.92       89.15      6.77 o 
 -18   2   5       55.74       61.12      5.62 o 
 -16   2   5       47.50       40.15      4.34 o 
 -14   2   5      785.00      742.66     15.18 o 
 -12   2   5      120.96      129.47      4.41 o 
 -10   2   5      831.40      855.60     12.79 o 
  -8   2   5     1408.17     1411.00     20.45 o 
  -4   2   5      627.59      639.05     10.99 o 
  -2   2   5      219.38      242.47      4.70 o 
   0   2   5       28.52       17.36      2.31 o 
   2   2   5     1361.95     1268.91     17.15 o 
   4   2   5        0.83       26.30      9.36 o 
   6   2   5        1.87        5.79      1.79 o 
   8   2   5       32.32       40.04      3.15 o 
  10   2   5      354.99      336.72     10.68 o 
  12   2   5      159.19      163.67      7.16 o 
  14   2   5      434.34      455.39     14.38 o 
  16   2   5       20.89       20.98      5.77 o 
  18   2   5       99.92      106.71      8.39 o 
 -19   3   5        3.17       -0.66      5.68 o 
 -17   3   5       42.43       44.04      5.94 o 
 -15   3   5       45.00       41.05      5.57 o 
 -13   3   5       52.11       51.52      6.63 o 
 -11   3   5      288.44      301.03      8.63 o 
  -9   3   5       79.21       76.79      4.41 o 
  -7   3   5       95.02      102.51      4.27 o 
  -5   3   5        9.45       18.60      3.49 o 
  -3   3   5       69.86       75.23      4.62 o 
  -1   3   5       24.32       28.47      3.04 o 
   1   3   5       59.09       57.15      2.58 o 
   3   3   5     2711.50     2663.70     47.34 o 
   5   3   5       26.63       26.44      6.28 o 
   7   3   5      793.40      755.30     21.63 o 
   9   3   5      184.75      187.64      9.79 o 
  11   3   5       26.95       35.82      4.98 o 
  13   3   5        2.71        7.35      5.65 o 
  15   3   5       42.59       45.60      7.76 o 
 -14   4   5       49.34       31.46     10.43 o 
 -12   4   5       45.68       66.81     24.97 o 
 -10   4   5       77.15       70.80     15.61 o 
  -8   4   5       47.46       36.01      8.97 o 
  -6   4   5      115.59      124.75     12.37 o 
  -4   4   5      344.46      373.16     20.79 o 
  -2   4   5       42.05       32.43      6.49 o 
   0   4   5      152.56      188.64     12.49 o 
   2   4   5       32.26       47.72      3.98 o 
   4   4   5       17.72       19.21      4.58 o 
   6   4   5       21.76       18.59      4.92 o 
   8   4   5        0.01       -4.52      4.52 o 
  10   4   5        0.36        1.02      4.50 o 
 -24   0   6       48.21       38.16     10.25 o 
 -22   0   6       70.34       86.39      8.81 o 
 -20   0   6        1.08       -4.17      4.17 o 
 -18   0   6      861.90      895.65     38.17 o 
 -16   0   6      518.14      536.97     26.96 o 
 -14   0   6      393.15      451.81     19.02 o 
 -12   0   6      600.87      555.90     16.42 o 
 -10   0   6      205.76      290.78      9.73 o 
  -8   0   6     7830.32     8292.07    156.12 o 
  -6   0   6     4690.28     4938.95     87.00 o 
  -4   0   6    27894.70    27783.10    556.38 o 
  -2   0   6    20661.86    19649.71    384.09 o 
   0   0   6      244.14      230.08      4.74 o 
   2   0   6    21909.16    21450.95    324.37 o 
   4   0   6     3584.09     3558.21     78.63 o 
   6   0   6     4623.97     4853.56    106.94 o 
   8   0   6     1530.81     1749.07     41.31 o 
  10   0   6     4895.15     4780.18     92.35 o 
  12   0   6       97.28      135.07      8.13 o 
  14   0   6       23.23       16.51      5.05 o 
  16   0   6       48.83       59.08      6.84 o 
  18   0   6      163.53      184.97     15.28 o 
  20   0   6       82.70       84.34     11.80 o 
 -23   1   6      118.26      125.50      8.62 o 
 -21   1   6       28.53       26.65      5.11 o 
 -19   1   6     1017.98     1027.27     20.94 o 
 -17   1   6     1607.19     1610.54     29.06 o 
 -15   1   6     1461.20     1458.88     26.23 o 
 -13   1   6      190.69      177.05      5.99 o 
 -11   1   6     4946.50     5141.72     74.47 o 
  -9   1   6      608.96      530.68      8.99 o 
  -7   1   6      487.00      423.61      7.18 o 
  -5   1   6     6833.38     6928.50     84.59 o 
  -3   1   6      554.82      547.31      7.34 o 
  -1   1   6     1747.91     1656.93     19.36 o 
   1   1   6       91.29      138.21      2.69 o 
   3   1   6     4609.09     4659.64     55.60 o 
   5   1   6      297.18      237.27      5.83 o 
   7   1   6     2839.21     2706.13     47.63 o 
   9   1   6       63.46       62.08      4.06 o 
  11   1   6     1389.54     1424.69     25.39 o 
  13   1   6      636.48      580.40     14.56 o 
  15   1   6      114.19       87.31      6.05 o 
  17   1   6      369.22      385.22     12.54 o 
  19   1   6       44.96       49.63      6.02 o 
 -22   2   6      129.20      139.14      9.65 o 
 -20   2   6        1.22       -3.86      3.86 o 
 -18   2   6      359.38      372.80     14.75 o 
 -16   2   6      279.72      274.59      8.40 o 
 -14   2   6       57.80       33.03      6.36 o 
 -12   2   6      194.76      212.05      6.77 o 
 -10   2   6       86.20       86.26      6.27 o 
  -8   2   6     1774.79     1674.94     22.34 o 
  -6   2   6       98.82       88.13      2.70 o 
  -4   2   6        2.24        0.65      1.42 o 
  -2   2   6     1085.30     1176.26     17.90 o 
   0   2   6       11.97        2.46      1.31 o 
   2   2   6     4267.08     4199.97     55.00 o 
   4   2   6     1792.00     1848.55     26.18 o 
   6   2   6      105.98      106.22      3.92 o 
   8   2   6       50.88       43.28      3.28 o 
  10   2   6      365.26      368.03     11.52 o 
  12   2   6     1108.16     1050.34     22.29 o 
  14   2   6        3.77        4.90      4.25 o 
  16   2   6        7.74        1.28      4.53 o 
  18   2   6        4.96        3.33      5.18 o 
 -19   3   6        1.37       -4.52      5.67 o 
 -17   3   6        8.58       18.62      5.01 o 
 -15   3   6        8.12        6.70      4.46 o 
 -13   3   6       63.18       55.64      7.32 o 
 -11   3   6       90.82       90.23      5.95 o 
  -9   3   6       66.53       71.81      5.48 o 
  -7   3   6       75.46       72.55      3.50 o 
  -5   3   6        0.30        6.82      3.76 o 
  -3   3   6      768.07      812.61     20.62 o 
  -1   3   6      651.00      602.50     10.67 o 
   1   3   6      226.92      223.02      6.39 o 
   3   3   6      385.11      363.53     13.32 o 
   5   3   6     2567.83     2455.57     44.55 o 
   7   3   6       31.17       39.72      5.43 o 
   9   3   6       58.89       58.32      9.72 o 
  11   3   6      125.78      112.62      7.34 o 
  13   3   6        2.01        2.05      4.38 o 
  15   3   6       66.37       49.90      8.04 o 
 -14   4   6        3.57        8.40      6.16 o 
 -12   4   6       56.08       50.92      7.67 o 
 -10   4   6       40.11       30.22      5.67 o 
  -8   4   6       43.63       57.83     10.18 o 
  -6   4   6       62.13       77.83      9.94 o 
  -4   4   6        1.68       -5.27      5.27 o 
  -2   4   6       84.60       71.04      8.61 o 
   0   4   6       48.44       41.22      7.03 o 
   2   4   6        4.39       12.59      7.85 o 
   4   4   6      402.53      384.06     13.75 o 
   6   4   6       35.11       40.74      5.89 o 
   8   4   6       13.32       15.68      5.66 o 
  10   4   6        2.48       -1.37      4.43 o 
 -23   1   7       16.22        7.90      4.80 o 
 -21   1   7       43.33       36.33      6.16 o 
 -19   1   7       12.06        4.65      3.81 o 
 -17   1   7      220.51      242.95      8.28 o 
 -15   1   7      392.95      361.28      9.64 o 
 -13   1   7      515.49      512.43     11.10 o 
 -11   1   7      862.29      944.97     16.02 o 
  -9   1   7       88.12       60.45      2.47 o 
  -7   1   7       20.85       31.84      1.86 o 
  -5   1   7       71.59       73.13      2.04 o 
  -3   1   7      601.68      623.56      7.92 o 
  -1   1   7     2607.41     2660.37     30.69 o 
   1   1   7     1492.11     1424.90     20.00 o 
   3   1   7      280.64      273.80      5.76 o 
   5   1   7     1502.17     1269.65     21.55 o 
   7   1   7      692.93      849.17     15.85 o 
   9   1   7       71.10       91.53      4.43 o 
  11   1   7       47.23       58.61      4.15 o 
  13   1   7      678.30      633.20     17.38 o 
  15   1   7        2.70       -1.31      3.19 o 
  17   1   7      121.32      126.67      7.79 o 
  19   1   7       89.73       97.44      7.67 o 
 -22   2   7       32.27       27.67      6.32 o 
 -20   2   7       32.63       20.25      6.17 o 
 -18   2   7       19.04       20.08      5.78 o 
 -16   2   7      728.11      714.89     15.14 o 
 -14   2   7     1460.07     1481.67     26.20 o 
 -12   2   7      139.03      117.38      4.29 o 
 -10   2   7     1802.09     1933.77     26.04 o 
  -8   2   7      156.64      155.10      3.80 o 
  -6   2   7        0.14        5.70      2.12 o 
  -4   2   7       89.32       41.03      2.31 o 
  -2   2   7      205.97      221.13      6.19 o 
   0   2   7       95.79      104.83      2.59 o 
   2   2   7     2248.85     2242.14     29.39 o 
   4   2   7      702.47      817.22     13.90 o 
   6   2   7     1192.66     1239.01     20.12 o 
   8   2   7       14.07        6.23      2.36 o 
  10   2   7      247.66      260.17      9.76 o 
  12   2   7       22.46       33.60      4.35 o 
  14   2   7        5.55        4.16      3.79 o 
  16   2   7       48.95       55.18      6.66 o 
 -19   3   7       49.49       46.96      7.97 o 
 -17   3   7       76.43       91.50      8.88 o 
 -15   3   7      127.20      118.88      8.61 o 
 -13   3   7      250.65      259.06      8.56 o 
 -11   3   7       70.75       53.35      7.36 o 
  -9   3   7      375.36      379.76     11.31 o 
  -7   3   7       32.98       18.43      2.43 o 
  -5   3   7     1410.28     1451.45     29.22 o 
  -3   3   7        2.13       -1.85      1.85 o 
  -1   3   7      958.80      950.01     16.46 o 
   1   3   7        1.76       -1.73      1.73 o 
   3   3   7       37.27       36.85      4.16 o 
   5   3   7      510.25      480.07     18.14 o 
   7   3   7       10.69        7.23      5.08 o 
   9   3   7        0.79        1.46      4.55 o 
  11   3   7        6.49        8.75      5.20 o 
  13   3   7       78.33       90.22      7.26 o 
 -14   4   7        0.41      -11.51     12.82 o 
 -12   4   7       15.15       20.19     10.21 o 
 -10   4   7       25.46       28.73      5.53 o 
  -8   4   7       10.61       10.06      7.15 o 
  -6   4   7        0.37        3.76      5.94 o 
  -4   4   7        0.27        2.49      5.64 o 
  -2   4   7       29.14       34.79      7.33 o 
   0   4   7        1.58       -4.97      4.97 o 
   2   4   7      587.41      573.76     40.77 o 
   4   4   7      259.41      252.20     11.19 o 
   6   4   7      170.81      171.36      9.78 o 
   8   4   7      164.70      149.25      9.68 o 
  10   4   7        8.67        2.54      6.32 o 
 -24   0   8      443.04      455.73     30.70 o 
 -22   0   8       31.47       23.63      6.32 o 
 -20   0   8      148.11      140.66      9.59 o 
 -18   0   8     2244.00     2365.50     57.65 o 
 -16   0   8        0.18        0.49      3.34 o 
 -14   0   8      261.25      208.36      9.41 o 
 -12   0   8     8341.15     8883.53    193.64 o 
 -10   0   8     5308.34     5706.86    125.25 o 
  -8   0   8    10067.23    12131.91    227.51 o 
  -6   0   8     3173.99     2959.91     57.02 o 
  -4   0   8    11783.65    12322.48    204.97 o 
  -2   0   8     1396.31     1342.27     23.87 o 
   0   0   8     4926.39     4393.73     83.59 o 
   2   0   8     1693.14     1638.07     32.88 o 
   4   0   8     1935.57     2032.02     50.46 o 
   6   0   8      791.96      795.25     25.54 o 
   8   0   8     1747.67     1500.13     44.76 o 
  10   0   8        0.78       -2.04      2.66 o 
  12   0   8     1694.03     1692.29     42.59 o 
  14   0   8        0.20       -4.17      4.17 o 
  16   0   8     1157.35     1109.10     43.42 o 
  18   0   8      129.71      144.18     27.07 o 
 -23   1   8       15.01       13.28      5.00 o 
 -21   1   8      159.58      184.92      8.76 o 
 -19   1   8      361.31      362.72     11.17 o 
 -17   1   8      599.54      642.33     14.33 o 
 -15   1   8      334.15      316.38      8.83 o 
 -13   1   8      154.14      131.81      5.12 o 
 -11   1   8     2065.65     2277.57     32.30 o 
  -9   1   8       95.90       53.90      2.48 o 
  -7   1   8     3447.15     3472.76     48.96 o 
  -5   1   8     1950.54     1798.30     23.62 o 
  -3   1   8     2457.77     2532.92     30.87 o 
  -1   1   8      432.37      407.69      6.08 o 
   1   1   8     2668.86     2177.37     30.04 o 
   3   1   8      103.29       99.16      3.99 o 
   5   1   8     4122.55     4165.22     60.44 o 
   7   1   8      178.91      196.94      5.48 o 
   9   1   8      777.12      752.22     15.17 o 
  11   1   8     1177.74     1220.93     22.74 o 
  13   1   8       27.76       17.99      3.99 o 
  15   1   8        3.27        3.68      3.49 o 
  17   1   8        2.14        6.81      4.54 o 
 -22   2   8        8.46        3.58      5.49 o 
 -20   2   8       73.01       57.64      6.92 o 
 -18   2   8      245.86      242.28      9.01 o 
 -16   2   8      114.67       98.75      6.26 o 
 -14   2   8     1257.04     1349.38     24.10 o 
 -12   2   8      321.05      318.81      7.23 o 
 -10   2   8     1135.49     1173.53     17.64 o 
  -8   2   8       40.29       39.80      2.45 o 
  -6   2   8     2411.28     2433.30     35.81 o 
  -4   2   8       96.05      101.22      2.86 o 
  -2   2   8     4187.24     4177.60     53.10 o 
   0   2   8      584.05      565.82     10.96 o 
   2   2   8     1770.11     1722.67     24.61 o 
   4   2   8     1290.22     1353.86     23.35 o 
   6   2   8      146.85      157.69      5.11 o 
   8   2   8       95.16       86.56      5.48 o 
  10   2   8      734.33      686.68     21.16 o 
  12   2   8       59.19       80.87      5.64 o 
  14   2   8      108.82       97.28      6.59 o 
  16   2   8      155.33      132.78      9.04 o 
 -19   3   8       13.36       12.19      6.58 o 
 -17   3   8       12.42       14.32      7.00 o 
 -15   3   8       73.46       58.15      5.96 o 
 -13   3   8       62.88       65.75      5.67 o 
 -11   3   8        8.18       -1.99      3.45 o 
  -9   3   8        0.57        3.64      2.64 o 
  -7   3   8       14.74       11.10      2.17 o 
  -5   3   8        2.03        7.25      2.49 o 
  -3   3   8       26.99       34.64      2.46 o 
  -1   3   8      198.56      209.82      5.68 o 
   1   3   8        3.05       -1.60      2.16 o 
   3   3   8      781.47      726.72     20.82 o 
   5   3   8      177.01      164.55     21.41 o 
   7   3   8      203.89      210.02     10.57 o 
   9   3   8      103.40       83.94      7.67 o 
  11   3   8      134.26      111.84      8.82 o 
  13   3   8       15.22       12.05      5.17 o 
 -14   4   8       16.01        9.26      6.46 o 
 -12   4   8        1.98       -4.81      4.81 o 
 -10   4   8        0.48       -3.30      6.61 o 
  -8   4   8       10.59       21.46      7.94 o 
  -6   4   8       31.88       54.25      9.40 o 
  -4   4   8       88.55       80.74     10.00 o 
  -2   4   8        2.64       -5.27      5.27 o 
   0   4   8       94.61       87.77     10.30 o 
   2   4   8      103.82      130.66      8.79 o 
   4   4   8      148.17      125.92      8.40 o 
   6   4   8      292.65      273.43     19.32 o 
   8   4   8        5.43        0.66      5.07 o 
 -23   1   9        0.37       -0.21      4.21 o 
 -21   1   9      168.51      148.09     10.22 o 
 -19   1   9        3.62       -1.32      3.45 o 
 -17   1   9      207.53      215.69      7.78 o 
 -15   1   9     1977.34     1955.25     33.60 o 
 -13   1   9       52.51       43.92      3.46 o 
 -11   1   9      441.88      449.17      9.11 o 
  -9   1   9       39.08       41.10      2.30 o 
  -7   1   9      300.98      237.51      7.67 o 
  -5   1   9     2380.05     2321.60     30.19 o 
  -3   1   9     1006.29      958.08     13.28 o 
  -1   1   9       83.65       74.84      2.39 o 
   1   1   9        0.40       11.05      1.45 o 
   3   1   9     1318.48     1156.54     19.96 o 
   5   1   9      165.56      155.77      5.22 o 
   7   1   9      113.24      119.26      4.39 o 
   9   1   9      691.50      751.54     16.74 o 
  11   1   9       72.29       87.26      5.66 o 
  13   1   9      194.54      180.37      7.83 o 
  15   1   9       68.23       76.84      8.59 o 
  17   1   9       18.05       24.18      5.31 o 
 -22   2   9       74.17       59.28      7.34 o 
 -20   2   9       11.01        1.10      5.01 o 
 -18   2   9       55.92       64.98      9.34 o 
 -16   2   9      110.93      107.87      5.82 o 
 -14   2   9      139.49      143.62      5.72 o 
 -12   2   9      104.71      107.25      4.09 o 
 -10   2   9       75.67       74.78      3.10 o 
  -8   2   9       19.28       20.56      2.08 o 
  -6   2   9     1365.15     1316.12     18.84 o 
  -4   2   9     1405.31     1401.41     20.16 o 
  -2   2   9     1635.68     1592.43     22.85 o 
   0   2   9     3157.11     3298.99     45.10 o 
   2   2   9        9.03        9.86      2.08 o 
   4   2   9        1.78        2.39      1.85 o 
   6   2   9      254.80      253.95      6.62 o 
   8   2   9       54.99       45.20      4.63 o 
  10   2   9        8.13       12.27      4.25 o 
  12   2   9       53.22       58.62      5.87 o 
  14   2   9       87.63      100.20      6.73 o 
  16   2   9       10.94       10.54      5.45 o 
 -19   3   9        0.01       -0.66      5.69 o 
 -17   3   9       46.27       32.19      6.47 o 
 -15   3   9      141.77      133.32      9.38 o 
 -13   3   9       37.52       30.63      7.04 o 
 -11   3   9      542.67      558.97     14.36 o 
  -9   3   9       70.93       90.89      4.73 o 
  -7   3   9        0.66       -2.03      2.03 o 
  -5   3   9       57.14       63.43      5.56 o 
  -3   3   9      345.54      333.83      7.93 o 
  -1   3   9      196.70      215.15      8.35 o 
   1   3   9      305.03      277.18      7.28 o 
   3   3   9     2193.10     2105.44     50.70 o 
   5   3   9      185.58      200.14     10.08 o 
   7   3   9      449.46      463.74     18.61 o 
   9   3   9       48.16       51.95      6.71 o 
  11   3   9      126.65      126.37     11.96 o 
  13   3   9      114.78      105.07      8.07 o 
 -14   4   9        0.41       -5.62      5.62 o 
 -12   4   9        0.05       -5.16      5.16 o 
 -10   4   9       47.93       41.48      6.16 o 
  -8   4   9        0.01       -4.61      6.49 o 
  -6   4   9       60.48       54.56      9.70 o 
  -4   4   9       88.66      105.29     11.21 o 
  -2   4   9        0.02        0.61      5.70 o 
   0   4   9       35.98       28.28      5.02 o 
   2   4   9       19.73       13.94      9.12 o 
   4   4   9       91.19       76.86      7.36 o 
   6   4   9      283.69      268.99     12.75 o 
   8   4   9       16.17       14.81      6.00 o 
 -24   0  10       28.56       39.32      9.62 o 
 -22   0  10      195.42      196.14     21.81 o 
 -20   0  10        4.82       -3.09      4.74 o 
 -18   0  10     1633.48     1703.67     43.54 o 
 -16   0  10      351.78      390.13     14.01 o 
 -14   0  10     2525.59     2730.41     63.56 o 
 -12   0  10     4791.42     4656.12    103.78 o 
 -10   0  10     2714.15     3533.34     79.11 o 
  -8   0  10     3335.83     3456.63     76.93 o 
  -6   0  10      801.95      861.92     16.37 o 
  -4   0  10     4114.11     3807.41     72.82 o 
  -2   0  10     1389.65     1265.90     25.89 o 
   0   0  10       63.29       21.43      2.33 o 
   2   0  10       19.57       28.85      3.25 o 
   4   0  10     4179.12     4059.26    109.89 o 
   6   0  10      624.62      629.21     21.90 o 
   8   0  10     2185.74     2146.39     62.31 o 
  10   0  10     1390.52     1396.70     35.88 o 
  12   0  10       22.92       15.64      3.96 o 
  14   0  10        3.08       -1.72      4.28 o 
  16   0  10       24.47       24.01      8.82 o 
 -23   1  10      102.14      121.99      7.93 o 
 -21   1  10       60.91       69.02      6.14 o 
 -19   1  10      413.81      396.42     11.10 o 
 -17   1  10      345.15      355.67      9.83 o 
 -15   1  10       79.99       78.69      4.84 o 
 -13   1  10       56.47       60.59      3.82 o 
 -11   1  10     5653.37     5934.17     85.65 o 
  -9   1  10      151.76      182.15      4.82 o 
  -7   1  10     7185.26     7436.98     98.94 o 
  -5   1  10     1965.25     1945.37     25.68 o 
  -3   1  10     1076.50     1064.50     14.77 o 
  -1   1  10     3272.70     3191.72     41.19 o 
   1   1  10     3953.49     4038.98     58.67 o 
   3   1  10     3338.87     3425.39     54.33 o 
   5   1  10       55.29       70.41      3.57 o 
   7   1  10       80.08       72.61      3.92 o 
   9   1  10       86.56       96.61      5.48 o 
  11   1  10      265.59      250.86     10.20 o 
  13   1  10        0.33       -1.24      3.12 o 
  15   1  10      615.11      607.49     16.65 o 
  17   1  10      248.14      272.03     12.48 o 
 -22   2  10        4.74        1.55      5.24 o 
 -20   2  10        0.10       -4.52      4.52 o 
 -18   2  10       48.08       65.16      6.29 o 
 -16   2  10      251.81      234.77      8.63 o 
 -14   2  10      820.20      775.61     15.28 o 
 -12   2  10       63.42       55.83      3.60 o 
 -10   2  10        0.54       -1.56      1.56 o 
  -8   2  10       52.16       49.20      2.74 o 
  -6   2  10      176.21      202.96      4.94 o 
  -4   2  10       29.72       11.10      1.69 o 
  -2   2  10      383.88      441.05      7.83 o 
   0   2  10       20.03       23.15      2.25 o 
   2   2  10      721.48      652.77     10.97 o 
   4   2  10      521.65      477.32      9.52 o 
   6   2  10      931.66      929.54     17.59 o 
   8   2  10      309.42      272.89      9.99 o 
  10   2  10      456.93      441.48     13.80 o 
  12   2  10       93.99       90.10      6.90 o 
  14   2  10       51.14       51.51      6.26 o 
 -19   3  10       81.72       77.76      8.63 o 
 -17   3  10        5.56        7.98      5.28 o 
 -15   3  10       27.85       29.26      6.73 o 
 -13   3  10      344.28      362.01     11.65 o 
 -11   3  10       26.15       31.32      4.05 o 
  -9   3  10       24.83       28.08      4.41 o 
  -7   3  10      123.48      119.16      5.07 o 
  -5   3  10        0.97       -2.11      2.11 o 
  -3   3  10      169.33      162.63      5.04 o 
  -1   3  10       10.75       14.00      3.47 o 
   1   3  10       89.49       81.40      4.81 o 
   3   3  10       26.51       32.79      6.12 o 
   5   3  10       80.22       67.72      6.65 o 
   7   3  10       19.64       24.31      5.31 o 
   9   3  10        8.30       10.82      5.29 o 
  11   3  10       73.51       72.48      8.20 o 
  13   3  10        2.29       11.32      5.62 o 
 -14   4  10       98.98       87.82     23.34 o 
 -12   4  10       21.62       10.49      9.55 o 
 -10   4  10        0.87        3.85      4.79 o 
  -8   4  10       44.88       63.16     10.55 o 
  -6   4  10       68.93       71.35     10.55 o 
  -4   4  10      128.16      149.85     13.82 o 
  -2   4  10       14.04       13.98      4.26 o 
   0   4  10       80.99       74.44      6.78 o 
   2   4  10       11.31       13.32      5.16 o 
   4   4  10       47.97       47.37      9.25 o 
   6   4  10      212.39      196.47     11.25 o 
 -23   1  11        1.26       -2.76      4.41 o 
 -21   1  11       12.23        3.26      4.12 o 
 -19   1  11      248.56      231.90      8.43 o 
 -17   1  11        5.50        0.02      2.98 o 
 -15   1  11       22.16        7.04      3.48 o 
 -13   1  11      732.68      763.59     15.06 o 
 -11   1  11      113.73      117.63      4.68 o 
  -9   1  11       26.60       14.97      1.99 o 
  -7   1  11      393.98      452.81      7.97 o 
  -5   1  11     2998.12     2893.59     37.53 o 
  -3   1  11      508.57      561.31      8.75 o 
  -1   1  11     5003.23     4937.36     66.98 o 
   1   1  11     1137.50     1209.14     19.36 o 
   3   1  11      459.12      486.85     10.31 o 
   5   1  11        4.46        2.95      1.85 o 
   7   1  11       57.76       45.56      4.60 o 
   9   1  11        0.43       -1.30      2.52 o 
  11   1  11      128.42      126.15      7.54 o 
  13   1  11        1.56        3.24      3.49 o 
  15   1  11        0.24        0.71      4.00 o 
 -22   2  11        7.51       10.20      5.67 o 
 -20   2  11        5.42        8.66      5.46 o 
 -18   2  11        0.02       -3.09      4.08 o 
 -16   2  11      144.69      145.58      7.89 o 
 -14   2  11      208.78      222.67     10.01 o 
 -12   2  11      399.77      391.19      9.14 o 
 -10   2  11        0.65       -1.52      1.52 o 
  -8   2  11      617.26      564.01      9.54 o 
  -6   2  11        9.02        6.82      1.99 o 
  -4   2  11      131.82      128.16      3.76 o 
  -2   2  11      234.66      229.83      4.75 o 
   0   2  11      165.64      188.62      4.35 o 
   2   2  11      370.36      339.21      7.00 o 
   4   2  11       58.14       60.45      3.26 o 
   6   2  11      933.43      905.03     19.34 o 
   8   2  11       13.88       -0.66      3.41 o 
  10   2  11      555.11      574.38     16.56 o 
  12   2  11       18.23       17.99      4.87 o 
  14   2  11       59.35       58.50      7.09 o 
 -19   3  11      171.44      189.39     25.14 o 
 -17   3  11        7.84       16.72      5.72 o 
 -15   3  11      125.00      116.87      8.65 o 
 -13   3  11      156.63      138.36      7.41 o 
 -11   3  11       36.65       25.10      3.98 o 
  -9   3  11        0.60       -2.48      2.48 o 
  -7   3  11      272.19      261.16      8.82 o 
  -5   3  11      185.66      188.18      6.84 o 
  -3   3  11       41.05       54.78      3.62 o 
  -1   3  11       56.28       54.84      3.89 o 
   1   3  11       43.46       26.01      3.95 o 
   3   3  11       81.88       74.56      7.23 o 
   5   3  11       85.12       69.22      7.02 o 
   7   3  11       17.74       18.53      5.48 o 
   9   3  11       26.48       22.90      6.12 o 
  11   3  11       33.08       25.85      6.91 o 
 -14   4  11       30.21       15.15      7.26 o 
 -12   4  11       94.85      101.33      9.49 o 
 -10   4  11      107.83      113.92      8.81 o 
  -8   4  11        5.89        0.61      4.05 o 
  -6   4  11        5.02        3.45      3.98 o 
  -4   4  11       93.31      104.06      7.34 o 
  -2   4  11       78.05       91.14      7.33 o 
   0   4  11       76.07       73.26      6.66 o 
   2   4  11      263.45      260.36     11.97 o 
   4   4  11       80.07       59.95      7.28 o 
   6   4  11       54.11       58.48      8.22 o 
 -24   0  12      200.68      236.74     16.65 o 
 -22   0  12       11.53        7.63      5.69 o 
 -20   0  12      159.69      179.65     10.77 o 
 -18   0  12      194.38      186.81     10.20 o 
 -14   0  12      116.28      143.20      8.04 o 
 -12   0  12      495.69      486.88     14.92 o 
 -10   0  12     3405.46     3302.66     74.46 o 
  -8   0  12     5284.14     5634.07    123.61 o 
  -6   0  12     3530.33     3820.38     73.84 o 
  -4   0  12      205.68      165.95      6.70 o 
  -2   0  12    12807.92    12480.30    269.10 o 
   0   0  12        0.13        6.74      2.63 o 
   2   0  12    13858.23    13596.15    293.72 o 
   4   0  12     3379.12     3363.47     92.72 o 
   6   0  12      185.95      156.18      9.64 o 
   8   0  12        6.29       -2.25      4.72 o 
  10   0  12      184.48      174.62     16.63 o 
  12   0  12       11.25        9.25      4.02 o 
  14   0  12      864.48      883.98     33.93 o 
  16   0  12      431.71      449.82     23.49 o 
 -23   1  12       22.58       16.30      5.11 o 
 -21   1  12       18.21       14.53      4.52 o 
 -19   1  12       85.37       88.17      5.73 o 
 -17   1  12      138.12      148.80      6.36 o 
 -15   1  12     1021.20     1032.06     19.69 o 
 -13   1  12     2610.78     2557.81     42.14 o 
 -11   1  12       75.56       98.36      4.22 o 
  -9   1  12       37.63       27.22      2.33 o 
  -7   1  12     1340.51     1327.28     19.60 o 
  -5   1  12        3.59        7.36      1.55 o 
  -3   1  12        8.35        9.29      1.66 o 
  -1   1  12      162.71      188.85     10.79 o 
   1   1  12        6.58        2.28      1.73 o 
   3   1  12        9.28       20.72      2.49 o 
   5   1  12     1635.17     1537.32     32.61 o 
   7   1  12      153.64      157.27      5.94 o 
   9   1  12     2300.29     2253.81     42.15 o 
  11   1  12       85.36       87.65      6.75 o 
  13   1  12      119.50      124.15      8.14 o 
  15   1  12       22.98       24.43      5.23 o 
 -22   2  12       11.82        6.70      5.34 o 
 -20   2  12      635.58      676.71     19.70 o 
 -18   2  12       34.00       32.97      5.36 o 
 -16   2  12       45.20       41.33      5.42 o 
 -14   2  12      390.17      415.61     11.07 o 
 -12   2  12      100.50       98.00      4.48 o 
 -10   2  12       83.17       94.94      3.78 o 
  -8   2  12     1396.62     1495.36     23.26 o 
  -6   2  12     1272.66     1336.86     18.61 o 
  -4   2  12      881.98      829.66     12.28 o 
  -2   2  12       41.24       57.53      2.52 o 
   0   2  12      214.62      233.81      5.92 o 
   2   2  12      518.03      510.79      9.45 o 
   4   2  12      804.17      731.97     13.56 o 
   6   2  12        5.93        8.81      3.73 o 
   8   2  12        4.99        0.76      3.45 o 
  10   2  12       33.14       42.00      6.45 o 
  12   2  12        2.73        1.30      4.11 o 
  14   2  12        3.54        0.16      6.41 o 
 -19   3  12       16.40       15.67      8.38 o 
 -17   3  12        0.24       -1.36      4.89 o 
 -15   3  12      139.32      127.61      9.05 o 
 -13   3  12      281.75      300.66     10.60 o 
 -11   3  12       94.66      100.34      5.92 o 
  -9   3  12        6.30       -0.85      2.88 o 
  -7   3  12        5.82        1.26      2.75 o 
  -5   3  12       57.61       65.07      4.19 o 
  -3   3  12       78.12       87.97      6.47 o 
  -1   3  12      119.91      101.61      8.33 o 
   1   3  12      625.44      635.64     16.56 o 
   3   3  12        5.30        1.20      6.73 o 
   5   3  12      101.23      105.44     11.74 o 
   7   3  12        4.05        3.82      4.86 o 
   9   3  12       20.32       16.45      6.02 o 
  11   3  12        3.21        2.06      7.96 o 
 -14   4  12       34.19       26.48      7.73 o 
 -12   4  12      176.02      193.23     12.29 o 
 -10   4  12        1.18        2.45      4.86 o 
  -8   4  12        3.98        5.61      4.57 o 
  -6   4  12       28.29       24.78      9.12 o 
  -4   4  12       25.62       33.36      5.97 o 
  -2   4  12       10.89        5.47      8.06 o 
   0   4  12       12.87        7.91      4.05 o 
   2   4  12       20.46       18.16      5.58 o 
   4   4  12       14.03        4.38      7.82 o 
 -23   1  13       21.58       12.48      4.77 o 
 -21   1  13        5.09        2.24      4.08 o 
 -19   1  13        0.32       -1.81      3.42 o 
 -17   1  13       91.17       71.57      6.46 o 
 -15   1  13       46.64       52.78      5.82 o 
 -13   1  13        1.54        6.10      2.76 o 
 -11   1  13      339.65      316.11      7.86 o 
  -9   1  13     1358.45     1403.57     24.04 o 
  -7   1  13      310.22      261.48      5.70 o 
  -5   1  13        4.79        1.26      1.38 o 
  -3   1  13      125.18       77.34      3.01 o 
  -1   1  13     1011.47     1118.79     18.28 o 
   1   1  13       50.17       77.52      3.55 o 
   3   1  13      668.87      548.28     12.76 o 
   5   1  13      314.44      288.46      9.76 o 
   7   1  13      648.43      656.85     14.02 o 
   9   1  13       59.46       63.13      5.19 o 
  11   1  13       76.89       64.91      6.61 o 
  13   1  13        0.14       -3.85      3.85 o 
  15   1  13       57.96       58.58      6.57 o 
 -22   2  13       12.91        3.75      5.21 o 
 -20   2  13      219.45      214.37     10.69 o 
 -18   2  13      377.38      362.80     12.84 o 
 -16   2  13      172.83      153.58      8.14 o 
 -14   2  13      185.00      175.16      6.97 o 
 -12   2  13        1.04       -1.99      2.46 o 
 -10   2  13        6.96        5.59      2.08 o 
  -8   2  13       24.67       24.41      2.47 o 
  -6   2  13      113.79      116.34      3.59 o 
  -4   2  13      193.36      218.06      4.86 o 
  -2   2  13      161.36      157.17      4.17 o 
   0   2  13        3.25        2.29      2.01 o 
   2   2  13       33.73       21.10      2.73 o 
   4   2  13      288.56      256.63      7.67 o 
   6   2  13       79.32       92.30      5.68 o 
   8   2  13       27.14       30.63      4.95 o 
  10   2  13        4.62        5.54      4.25 o 
  12   2  13       80.57       91.10      7.61 o 
 -19   3  13        7.03       15.00      5.87 o 
 -17   3  13       53.14       64.03      7.38 o 
 -15   3  13      464.89      494.14     17.21 o 
 -13   3  13       30.25       27.37      4.90 o 
 -11   3  13      525.61      578.73     15.14 o 
  -9   3  13      137.62      125.23      6.09 o 
  -7   3  13      171.43      178.80      9.15 o 
  -5   3  13      347.37      316.95      9.49 o 
  -3   3  13      500.17      562.42     13.09 o 
  -1   3  13        2.23       -2.82      2.82 o 
   1   3  13      334.56      362.66     13.96 o 
   3   3  13       50.83       53.90      8.04 o 
   5   3  13      221.70      237.14     11.65 o 
   7   3  13        2.28        4.29      7.10 o 
   9   3  13       83.98       85.61      8.86 o 
 -12   4  13      193.08      212.82     14.67 o 
 -10   4  13        7.39        8.99      5.16 o 
  -8   4  13        9.79        3.94      4.60 o 
  -6   4  13       66.60       89.24     20.16 o 
  -4   4  13      100.46      127.02      8.96 o 
  -2   4  13        7.06        4.06      6.00 o 
   0   4  13        5.08       -1.72      6.19 o 
   2   4  13        1.69        1.84      5.05 o 
   4   4  13        2.07       -1.04      5.80 o 
 -24   0  14       35.96       41.57      9.75 o 
 -22   0  14      222.33      202.29     12.07 o 
 -20   0  14      111.22      134.71      9.64 o 
 -18   0  14        0.25       -4.07      4.07 o 
 -16   0  14      315.06      328.01     13.07 o 
 -14   0  14     3188.74     3313.29     76.20 o 
 -12   0  14       99.30       83.36      6.90 o 
 -10   0  14     1592.19     1561.46     37.76 o 
  -8   0  14      298.15      283.36      8.03 o 
  -6   0  14       52.73       75.73     18.25 o 
  -4   0  14      282.21      377.53     11.86 o 
  -2   0  14       48.84       35.73      3.98 o 
   0   0  14       41.79       82.87      5.72 o 
   2   0  14       21.56       12.38      3.73 o 
   4   0  14       12.38       13.80      4.47 o 
   6   0  14      917.60      820.76     33.61 o 
   8   0  14     1968.21     1927.39     58.31 o 
  10   0  14     1173.13     1171.82     39.87 o 
  12   0  14      153.94      167.23     20.97 o 
  14   0  14      312.07      285.88     18.33 o 
 -23   1  14        0.01       -2.80      4.26 o 
 -21   1  14      254.00      288.60     10.74 o 
 -19   1  14      349.62      365.07     10.63 o 
 -17   1  14      294.00      276.71      8.70 o 
 -15   1  14      535.12      539.14     12.30 o 
 -13   1  14       13.05       23.06      3.07 o 
 -11   1  14      185.14      179.39      5.78 o 
  -9   1  14       19.51       18.99      2.54 o 
  -7   1  14     2972.23     3241.64     48.08 o 
  -5   1  14        1.23       -1.38      1.38 o 
  -3   1  14     2629.76     2564.54     36.25 o 
  -1   1  14      557.74      658.56     12.04 o 
   1   1  14     2576.02     2758.75     44.93 o 
   3   1  14     1151.69     1094.13     22.08 o 
   7   1  14       34.27       29.09      4.82 o 
   9   1  14       12.83       22.78      4.06 o 
  11   1  14       67.23       52.56      6.19 o 
  13   1  14       34.45       32.82      5.45 o 
 -22   2  14        2.84        1.61      5.37 o 
 -20   2  14        9.99        9.49      5.10 o 
 -18   2  14        1.42       -3.17      4.14 o 
 -16   2  14       30.87       23.58      5.66 o 
 -14   2  14      593.41      633.42     14.78 o 
 -12   2  14     1066.09     1068.73     19.67 o 
 -10   2  14      228.74      218.44      6.00 o 
  -8   2  14       68.69       84.23      4.57 o 
  -6   2  14      308.56      313.48      6.56 o 
  -4   2  14      233.85      213.70      4.95 o 
  -2   2  14      438.22      405.58      8.07 o 
   0   2  14      950.49      982.19     17.04 o 
   2   2  14      291.78      284.37      7.30 o 
   4   2  14      328.76      307.04      7.92 o 
   6   2  14       91.99      102.93      6.07 o 
   8   2  14      209.30      202.37      9.36 o 
  10   2  14       58.77       64.12      6.50 o 
  12   2  14      180.02      178.72     11.68 o 
 -19   3  14       23.00       27.12      6.71 o 
 -17   3  14        8.03        6.47      5.33 o 
 -15   3  14      142.03      128.58      9.02 o 
 -13   3  14       12.16       13.33      4.70 o 
 -11   3  14      176.53      172.71      7.71 o 
  -9   3  14      136.18      117.14      6.06 o 
  -7   3  14      464.62      490.96     13.13 o 
  -5   3  14       47.48       62.44      4.44 o 
  -3   3  14        9.92       12.24      3.19 o 
  -1   3  14       28.99       19.20      4.09 o 
   1   3  14       14.56       12.23      3.78 o 
   3   3  14       51.25       55.83      6.56 o 
   5   3  14      145.90      150.30      9.83 o 
   7   3  14       23.15       14.23      6.00 o 
   9   3  14        0.79        8.28      5.95 o 
 -12   4  14        0.00        6.62      6.79 o 
 -10   4  14       31.47       34.10      6.52 o 
  -8   4  14       80.96       84.85     18.43 o 
  -6   4  14       17.12       17.60      5.40 o 
  -4   4  14       38.37       41.82      6.17 o 
  -2   4  14        0.01       -4.78      8.73 o 
   0   4  14        4.56       -2.29      4.33 o 
   2   4  14        3.71        6.82      5.36 o 
 -23   1  15        6.81       -3.98      4.16 o 
 -21   1  15        0.01        0.68      3.99 o 
 -19   1  15      548.43      498.93     12.72 o 
 -17   1  15        0.51       -3.20      3.20 o 
 -15   1  15      327.88      334.99      9.17 o 
 -13   1  15       60.57       55.46      5.11 o 
 -11   1  15      234.92      196.11      6.16 o 
  -9   1  15      126.12      119.17      4.68 o 
  -7   1  15       27.26       21.51      2.47 o 
  -5   1  15      316.31      293.84      6.81 o 
  -3   1  15      162.77      168.15      5.08 o 
  -1   1  15      592.22      547.03     11.57 o 
   1   1  15      161.84      211.28      6.65 o 
   3   1  15      283.52      296.99      8.92 o 
   5   1  15     1202.45     1150.64     26.54 o 
   7   1  15        0.96       -3.22      3.22 o 
   9   1  15       41.72       56.02      5.09 o 
  11   1  15       76.95       73.97      7.17 o 
  13   1  15       78.40       84.96      7.15 o 
 -22   2  15       41.52       52.45      7.16 o 
 -20   2  15       15.88       26.73      5.75 o 
 -18   2  15       20.63       18.64      5.07 o 
 -16   2  15       22.61       19.45      4.93 o 
 -14   2  15       61.86       70.16      6.08 o 
 -12   2  15      283.15      277.91      8.53 o 
 -10   2  15       54.14       62.66      3.83 o 
  -8   2  15     1121.45     1152.04     20.58 o 
  -6   2  15        6.90        2.89      1.83 o 
  -4   2  15      799.20      845.24     14.91 o 
  -2   2  15      253.10      282.02      7.08 o 
   0   2  15      293.51      284.15      8.97 o 
   2   2  15     1048.50     1078.97     20.41 o 
   4   2  15      127.88      149.94      5.77 o 
   6   2  15      544.63      524.54     13.94 o 
   8   2  15        1.70       -1.24      4.66 o 
  10   2  15        0.88       -0.85      5.16 o 
  12   2  15       26.86       46.40      9.55 o 
 -19   3  15        8.40        9.99      5.73 o 
 -17   3  15        8.47       -1.13      5.39 o 
 -15   3  15        1.32        2.87      5.11 o 
 -13   3  15      437.35      469.94     14.05 o 
 -11   3  15       17.82       16.34      4.09 o 
  -9   3  15        1.63        2.89      3.39 o 
  -7   3  15        1.79       -0.23      3.15 o 
  -5   3  15      164.37      181.02      7.09 o 
  -3   3  15      255.26      276.39      8.79 o 
  -1   3  15       38.40       43.69      4.79 o 
   1   3  15        4.05       -3.75      4.58 o 
   3   3  15        1.00        0.81      4.48 o 
   5   3  15        7.17       14.46      5.59 o 
   7   3  15       67.15       80.58      8.85 o 
 -12   4  15       64.02       62.04      9.03 o 
 -10   4  15       28.03       22.68      6.20 o 
  -8   4  15       14.87       17.31      5.55 o 
  -6   4  15       32.32       31.73      9.46 o 
  -4   4  15       29.23       36.00      8.43 o 
  -2   4  15        7.04       10.51      4.75 o 
   0   4  15       32.70       30.66      5.02 o 
   2   4  15        5.81        2.41      5.54 o 
 -24   0  16       10.94       19.09      8.29 o 
 -22   0  16       93.87       99.43      9.24 o 
 -20   0  16      417.36      393.83     15.81 o 
 -18   0  16        9.56        7.38      7.02 o 
 -16   0  16     3692.21     3451.58     80.24 o 
 -14   0  16      744.45      762.05     22.01 o 
 -12   0  16      456.16      554.85     16.88 o 
 -10   0  16      238.71      176.58      8.00 o 
  -8   0  16       45.28       42.26      3.94 o 
  -6   0  16      265.87      273.18      8.76 o 
  -4   0  16     2910.96     2903.31     66.59 o 
  -2   0  16     2341.26     2388.35     55.78 o 
   0   0  16     1129.81     1157.44     29.85 o 
   2   0  16     1746.15     1707.70     42.13 o 
   4   0  16      618.67      630.58     23.51 o 
   6   0  16      220.36      221.05     13.22 o 
   8   0  16     1051.14     1098.01     37.82 o 
  10   0  16        0.09       -4.59      5.60 o 
  12   0  16       87.37       66.42      8.42 o 
 -23   1  16       14.25       10.75      5.28 o 
 -21   1  16        5.41        5.29      4.20 o 
 -19   1  16       10.42       24.19      4.62 o 
 -17   1  16      213.04      181.45      7.24 o 
 -15   1  16      199.70      230.80      7.62 o 
 -13   1  16      721.84      702.83     14.51 o 
 -11   1  16       86.60       96.27      4.61 o 
  -9   1  16     1704.47     1678.85     26.62 o 
  -7   1  16       13.19       11.21      2.18 o 
  -5   1  16       69.40       64.60      3.54 o 
  -3   1  16       47.54       63.25      3.67 o 
  -1   1  16      730.15      703.27     14.22 o 
   1   1  16      251.15      265.91      7.63 o 
   3   1  16        1.77       -2.47      2.53 o 
   5   1  16      505.38      501.51     14.71 o 
   7   1  16        1.17       -0.77      3.56 o 
   9   1  16      829.64      808.10     19.30 o 
  11   1  16       14.60        9.59      5.30 o 
  13   1  16      277.89      291.79     11.87 o 
 -22   2  16       83.95       99.29      8.67 o 
 -20   2  16       76.39       76.24      7.27 o 
 -18   2  16       18.99       18.28      6.74 o 
 -16   2  16       70.35       85.70      6.65 o 
 -14   2  16      282.35      272.15     10.48 o 
 -12   2  16       71.02       66.85      4.65 o 
 -10   2  16      872.81      818.05     17.31 o 
  -8   2  16      420.53      461.89     10.30 o 
  -6   2  16      308.12      313.52     13.73 o 
  -4   2  16       78.82      101.45      4.61 o 
  -2   2  16      152.63      141.36      5.52 o 
   0   2  16       23.51       17.99      3.19 o 
   2   2  16       68.56       70.70      4.57 o 
   4   2  16       16.58       16.38      3.08 o 
   6   2  16      182.97      179.00      8.15 o 
   8   2  16        6.15        8.52      4.54 o 
  10   2  16        1.48        0.25      6.13 o 
 -17   3  16       25.27       30.49      6.74 o 
 -15   3  16       40.20       38.84      6.31 o 
 -13   3  16      543.89      580.97     16.28 o 
 -11   3  16        5.43        2.96      3.68 o 
  -9   3  16       74.25       83.36      5.72 o 
  -7   3  16        0.64        0.45      3.83 o 
  -5   3  16      172.91      179.02      7.27 o 
  -3   3  16      132.37      135.85      9.64 o 
  -1   3  16       65.55       75.73      5.87 o 
   1   3  16        4.31        3.53      3.78 o 
   3   3  16       11.41       22.34      9.07 o 
   5   3  16       49.29       44.58      7.21 o 
   7   3  16       12.06       18.33      6.68 o 
 -10   4  16        7.58        8.68      5.41 o 
  -8   4  16       21.59       17.76     11.21 o 
  -6   4  16      145.69      157.74     10.75 o 
  -4   4  16        5.45       13.56      5.65 o 
  -2   4  16       20.28       17.80      5.30 o 
   0   4  16        0.25       -3.57      3.97 o 
 -23   1  17       50.77       65.45      7.55 o 
 -21   1  17        0.01        1.70      4.00 o 
 -19   1  17       53.01       58.43      5.48 o 
 -17   1  17        7.52        6.61      3.49 o 
 -15   1  17       72.57       61.70      4.71 o 
 -13   1  17        7.16       -2.68      2.68 o 
 -11   1  17     1064.60     1018.30     19.14 o 
  -9   1  17      251.14      254.13      6.65 o 
  -7   1  17      327.73      338.25      7.74 o 
  -5   1  17        2.16       -1.92      1.92 o 
  -3   1  17      510.95      497.85     10.30 o 
  -1   1  17      301.89      306.31      8.37 o 
   1   1  17      996.19     1005.91     19.28 o 
   3   1  17       62.57       54.79      4.74 o 
   5   1  17      819.72      865.09     21.84 o 
   7   1  17        3.45       -2.05      3.64 o 
   9   1  17        3.29        5.52      4.55 o 
  11   1  17       71.81       66.78      7.57 o 
 -22   2  17       13.38       12.48      5.77 o 
 -20   2  17       16.81       11.25      5.35 o 
 -18   2  17       10.71        4.03      4.60 o 
 -16   2  17       71.57       62.40      6.15 o 
 -14   2  17      231.85      203.97      9.19 o 
 -12   2  17      502.60      517.83     14.80 o 
 -10   2  17        7.05        9.17      3.05 o 
  -8   2  17       89.33       87.86      4.91 o 
  -6   2  17      137.51      121.01      5.13 o 
  -4   2  17      271.77      280.34      7.76 o 
  -2   2  17       25.85       23.70      3.40 o 
   0   2  17       43.65       48.64      4.03 o 
   2   2  17       23.14       14.64      3.35 o 
   4   2  17      126.66      107.17      5.67 o 
   6   2  17       34.97       34.68      4.92 o 
   8   2  17      120.96      128.02      9.95 o 
  10   2  17       13.77       20.72      7.11 o 
 -17   3  17       42.05       46.45      6.99 o 
 -15   3  17       89.33       87.29      7.65 o 
 -13   3  17       94.45      101.11      6.88 o 
 -11   3  17       22.02       26.62      4.59 o 
  -9   3  17      109.55      115.56      6.72 o 
  -7   3  17       15.88       10.61      3.97 o 
  -5   3  17      269.56      278.63      9.24 o 
  -3   3  17        3.03        3.30      3.79 o 
  -1   3  17       28.90       31.18      4.90 o 
   1   3  17       58.44       61.73      6.02 o 
   3   3  17       41.59       52.05      7.38 o 
   5   3  17      100.56       96.43      9.24 o 
  -8   4  17        4.41       -0.18      5.31 o 
  -6   4  17       11.09       10.14      9.49 o 
  -4   4  17       19.99        0.08      9.64 o 
  -2   4  17        0.41       -1.88      4.67 o 
 -24   0  18       16.91       19.59     12.00 o 
 -22   0  18       26.50       18.89     10.49 o 
 -20   0  18       67.82       83.14      8.17 o 
 -18   0  18      103.78       67.31      7.29 o 
 -16   0  18      153.47      180.07     10.06 o 
 -14   0  18       12.65        0.00      4.23 o 
 -12   0  18       49.53       28.14      4.74 o 
 -10   0  18      460.07      499.63     16.04 o 
  -8   0  18     1744.60     1667.35     35.11 o 
  -6   0  18      811.65      715.29     22.20 o 
  -4   0  18        2.02       -1.10      4.53 o 
  -2   0  18      214.03      202.36      9.32 o 
   0   0  18     1880.81     1870.30     45.98 o 
   2   0  18       45.24       23.66      5.65 o 
   4   0  18      763.08      677.47     25.74 o 
   6   0  18     1015.75      959.48     34.10 o 
   8   0  18      370.84      382.75     19.37 o 
  10   0  18      123.79      103.47     11.65 o 
 -23   1  18       15.84       13.15      5.63 o 
 -21   1  18      156.21      162.55      8.37 o 
 -19   1  18        2.45       -2.34      3.53 o 
 -17   1  18      699.42      724.54     15.90 o 
 -15   1  18      731.50      688.37     14.97 o 
 -13   1  18      333.98      362.14      9.63 o 
 -11   1  18      166.39      156.21      6.14 o 
  -9   1  18      609.77      599.11     11.76 o 
  -7   1  18        3.00       -0.27      2.07 o 
  -5   1  18       92.23      119.28      4.68 o 
  -3   1  18     1027.54      988.86     17.49 o 
  -1   1  18       82.84       73.75      4.47 o 
   1   1  18      137.22      156.72      6.26 o 
   3   1  18       67.89       73.10      5.28 o 
   5   1  18      360.42      377.65     12.90 o 
   7   1  18       38.16       27.56      5.22 o 
   9   1  18      223.94      241.92     10.06 o 
  11   1  18        5.05       -5.11      5.11 o 
 -20   2  18        0.79       -4.57      4.57 o 
 -18   2  18       69.27       86.83      7.26 o 
 -16   2  18       48.91       42.03      5.66 o 
 -14   2  18      219.66      250.40     10.21 o 
 -12   2  18      479.57      476.11     14.20 o 
 -10   2  18      603.79      619.58     14.40 o 
  -8   2  18       81.93       73.31      4.31 o 
  -6   2  18       52.68       48.39      3.71 o 
  -4   2  18      160.23      152.14      5.92 o 
  -2   2  18      543.19      543.19     12.34 o 
   0   2  18       23.31       18.32      3.32 o 
   2   2  18       73.21       78.44      5.02 o 
   4   2  18        0.33       -2.38      3.08 o 
   6   2  18       87.90      117.75      8.23 o 
   8   2  18        3.21        1.33      5.53 o 
 -17   3  18        0.00        4.31      5.25 o 
 -15   3  18       44.53       32.17      6.02 o 
 -13   3  18        2.88        3.42      4.55 o 
 -11   3  18      151.40      129.35      7.83 o 
  -9   3  18      100.46       90.22      7.04 o 
  -7   3  18       84.71       87.99      6.18 o 
  -5   3  18       35.73       33.40      5.03 o 
  -3   3  18      203.63      209.36      9.16 o 
  -1   3  18       53.23       46.27      5.57 o 
   1   3  18        2.42        0.72      4.34 o 
   3   3  18       65.27       71.32      8.20 o 
   5   3  18       23.57       11.26      6.36 o 
 -23   1  19       23.01        7.12      5.61 o 
 -21   1  19        0.82        4.93      4.19 o 
 -19   1  19        0.89        0.67      3.70 o 
 -17   1  19       27.51       21.73      3.90 o 
 -15   1  19      163.88      157.12      6.68 o 
 -13   1  19     1025.51     1060.88     20.41 o 
 -11   1  19        0.53       -2.72      2.72 o 
  -9   1  19      446.24      469.91     10.15 o 
  -7   1  19      109.31      109.40      4.73 o 
  -5   1  19      173.30      157.96      5.52 o 
  -3   1  19      130.59      139.90      5.38 o 
  -1   1  19        0.65        4.65      2.71 o 
   1   1  19       50.72       52.71      4.30 o 
   3   1  19        9.67        7.38      3.59 o 
   5   1  19       36.54       42.57      5.53 o 
   7   1  19       23.56       17.74      4.82 o 
   9   1  19      236.37      247.35     10.42 o 
 -20   2  19        0.04       -1.80      4.77 o 
 -18   2  19       43.71       31.72      5.54 o 
 -16   2  19      161.90      144.37      8.30 o 
 -14   2  19       34.74       19.89      4.71 o 
 -12   2  19      767.86      759.64     19.73 o 
 -10   2  19       38.68       35.30      4.74 o 
  -8   2  19      224.88      241.70      7.38 o 
  -6   2  19        5.58        2.55      2.72 o 
  -4   2  19        0.14       -2.66      2.66 o 
  -2   2  19      177.49      195.33      7.05 o 
   0   2  19      238.64      232.57      7.86 o 
   2   2  19        6.08        3.41      3.50 o 
   4   2  19      274.16      297.09     11.94 o 
   6   2  19       18.55       23.61      5.58 o 
   8   2  19       62.37       76.62      8.96 o 
 -17   3  19        8.05       10.52      5.58 o 
 -15   3  19        1.68        5.54      5.16 o 
 -13   3  19       67.75       60.30      7.03 o 
 -11   3  19      107.69      125.72      8.38 o 
  -9   3  19       17.58       16.43      4.98 o 
  -7   3  19        9.42       16.22      5.73 o 
  -5   3  19       84.59       82.57      6.48 o 
  -3   3  19        0.01        5.98      4.16 o 
  -1   3  19        7.41        7.43      4.38 o 
   1   3  19       20.27       13.14      5.25 o 
   3   3  19        0.03        0.94      5.53 o 
 -22   0  20       68.11       81.05      9.93 o 
 -20   0  20      112.87       72.20     11.09 o 
 -18   0  20      411.38      488.18     17.83 o 
 -16   0  20      732.12      656.82     20.95 o 
 -14   0  20       11.83       11.85      4.97 o 
 -12   0  20      322.46      315.54     12.98 o 
 -10   0  20     4130.50     4117.08     81.42 o 
  -8   0  20      135.13      125.08      6.48 o 
  -6   0  20      839.64      906.91     25.19 o 
  -4   0  20      823.80      837.40     23.94 o 
  -2   0  20      366.04      301.56     12.19 o 
   0   0  20      113.71      107.68      7.84 o 
   2   0  20       94.44      116.92      9.62 o 
   4   0  20      411.02      448.33     36.70 o 
   6   0  20       37.93       44.82      9.61 o 
   8   0  20      187.16      196.40     14.39 o 
  10   0  20      117.05      132.20     13.59 o 
 -21   1  20        9.36        9.18      4.50 o 
 -19   1  20       86.81      102.97      7.73 o 
 -17   1  20        2.75        1.61      3.32 o 
 -15   1  20       27.72       29.06      4.01 o 
 -13   1  20       67.11       66.30      4.83 o 
 -11   1  20       30.99       15.44      3.37 o 
  -9   1  20     1408.12     1349.19     22.81 o 
  -7   1  20       24.15       12.12      2.84 o 
  -5   1  20      336.50      349.81      8.60 o 
  -3   1  20      417.35      421.00      9.80 o 
  -1   1  20      221.26      222.41      7.63 o 
   1   1  20        9.63        5.11      3.18 o 
   3   1  20      268.20      288.59     10.07 o 
   5   1  20      135.86      112.83      7.83 o 
   7   1  20        8.53        8.07      4.84 o 
   9   1  20       58.68       53.40      6.30 o 
 -20   2  20        0.35       -1.00      4.80 o 
 -18   2  20        3.98        2.74      4.61 o 
 -16   2  20       76.61       62.07      6.50 o 
 -14   2  20        4.87        5.11      5.11 o 
 -12   2  20        2.20        9.61      4.26 o 
 -10   2  20       90.76       96.25      6.57 o 
  -8   2  20       44.82       44.22      4.63 o 
  -6   2  20       10.73        7.53      3.47 o 
  -4   2  20       23.35       25.95      4.28 o 
  -2   2  20      582.93      568.16     14.87 o 
   0   2  20       16.55       22.19      5.29 o 
   2   2  20       66.13       62.35      5.93 o 
   4   2  20        0.43        1.70      5.79 o 
   6   2  20       94.81      106.95      8.60 o 
 -15   3  20       11.26        8.82      5.57 o 
 -13   3  20       30.80       36.78      6.29 o 
 -11   3  20       40.06       48.80      9.24 o 
  -9   3  20       48.04       58.05      6.47 o 
  -7   3  20        6.39        5.44      4.93 o 
  -5   3  20       15.52       12.65      4.58 o 
  -3   3  20       44.41       32.90      5.51 o 
  -1   3  20        6.52        1.95      4.17 o 
   1   3  20       81.39       76.24      7.41 o 
   3   3  20        4.68        7.62      5.88 o 
 -21   1  21        0.43        3.95      5.00 o 
 -19   1  21        6.78        7.03      4.12 o 
 -17   1  21      188.75      175.38      8.01 o 
 -15   1  21        7.29        6.61      3.40 o 
 -13   1  21      541.09      523.93     12.60 o 
 -11   1  21      349.19      328.39      9.40 o 
  -9   1  21      160.77      149.91      5.84 o 
  -7   1  21       37.10       46.77      3.84 o 
  -5   1  21        2.76       -0.46      2.68 o 
  -3   1  21      145.47      151.78      6.01 o 
  -1   1  21      286.81      308.40      9.25 o 
   1   1  21       42.12       44.89      6.27 o 
   3   1  21       71.06       73.43      5.99 o 
   5   1  21        3.66        6.93      4.16 o 
   7   1  21      207.82      228.17     11.25 o 
 -20   2  21        0.30       -0.09      4.90 o 
 -18   2  21        3.27        8.52      4.97 o 
 -16   2  21        0.09       -3.31      4.26 o 
 -14   2  21      198.53      222.72     15.55 o 
 -12   2  21      102.73      121.68      7.49 o 
 -10   2  21        0.35        0.21      3.75 o 
  -8   2  21        6.84        8.65      3.74 o 
  -6   2  21      130.20      122.65      6.78 o 
  -4   2  21       70.91       48.72      5.14 o 
  -2   2  21       70.74       91.01      6.34 o 
   0   2  21        2.30       -3.51      3.51 o 
   2   2  21       18.77       28.30      5.24 o 
   4   2  21       54.09       70.18     12.82 o 
   6   2  21       12.19        7.68      5.52 o 
 -15   3  21        1.10       -5.09      5.09 o 
 -13   3  21       42.62       30.02      6.34 o 
 -11   3  21        0.55        5.23      4.81 o 
  -9   3  21       18.25       21.54      5.33 o 
  -7   3  21        3.86        1.44      4.50 o 
  -5   3  21       21.06       11.65      4.75 o 
  -3   3  21        5.64        8.78      4.67 o 
  -1   3  21       20.51       13.73      5.16 o 
   1   3  21       81.51       83.32      7.91 o 
 -22   0  22       12.78       13.39      6.30 o 
 -20   0  22       76.12       79.14      8.40 o 
 -18   0  22      132.64      122.18      9.32 o 
 -16   0  22        3.61        0.92      5.76 o 
 -14   0  22      176.17      169.54     10.03 o 
 -12   0  22      321.56      310.43     13.17 o 
 -10   0  22      380.70      332.65     13.69 o 
  -8   0  22     1972.92     1827.49     39.43 o 
  -6   0  22      212.41      222.02     10.63 o 
  -4   0  22       24.46       11.84      4.71 o 
  -2   0  22      709.96      744.22     22.95 o 
   0   0  22       79.17       94.61      8.18 o 
   2   0  22      595.10      659.40     21.85 o 
   4   0  22      208.34      192.76     14.03 o 
   6   0  22       44.42       64.69      9.83 o 
 -21   1  22       51.68       51.43      6.79 o 
 -19   1  22        2.94        0.43      5.16 o 
 -17   1  22       92.60       86.27      6.17 o 
 -15   1  22        0.29       -2.65      3.06 o 
 -13   1  22      101.00      129.51      6.31 o 
 -11   1  22      240.62      266.10      8.61 o 
  -9   1  22     1249.26     1324.92     22.94 o 
  -7   1  22      196.55      206.91      6.83 o 
  -5   1  22      403.34      431.51     10.28 o 
  -3   1  22      272.32      279.05      8.25 o 
  -1   1  22      300.87      274.42      9.54 o 
   1   1  22        4.34        0.68      3.47 o 
   3   1  22        4.16        4.51      4.00 o 
   5   1  22        7.33       19.81      5.84 o 
   7   1  22       19.31       19.24      5.73 o 
 -18   2  22        0.52        5.83      4.95 o 
 -16   2  22       15.33        8.74      4.65 o 
 -14   2  22       43.76       34.91      5.67 o 
 -12   2  22      179.19      195.29      9.42 o 
 -10   2  22        6.73        6.54      4.24 o 
  -8   2  22       24.40       16.08      4.04 o 
  -6   2  22       74.04       99.25      9.90 o 
  -4   2  22        2.50        4.48      3.80 o 
  -2   2  22       19.45       23.81      4.70 o 
   0   2  22       45.03       53.92      5.78 o 
   2   2  22       44.38       39.20      5.72 o 
   4   2  22       17.72       14.91      7.81 o 
 -13   3  22        2.36       13.79      5.67 o 
 -11   3  22       69.25       82.28      7.85 o 
  -9   3  22        9.36        8.49      4.99 o 
  -7   3  22       30.34       33.03      5.66 o 
  -5   3  22       25.03       34.62      5.96 o 
  -3   3  22        0.68        0.49      4.55 o 
  -1   3  22        0.43        2.07      4.79 o 
 -21   1  23        0.22        3.23      5.24 o 
 -19   1  23        6.48        2.75      4.72 o 
 -17   1  23        5.03        4.26      4.05 o 
 -15   1  23        0.14        3.79      3.54 o 
 -13   1  23       14.86       10.17      3.64 o 
 -11   1  23        0.21       -1.81      2.91 o 
  -9   1  23      306.93      312.49      8.63 o 
  -7   1  23        5.12        4.43      2.96 o 
  -5   1  23      120.76      118.63      5.91 o 
  -3   1  23        1.96       -1.72      3.02 o 
  -1   1  23       99.17       84.12      6.04 o 
   1   1  23       90.52      115.05      7.01 o 
   3   1  23       62.79       70.10      6.34 o 
   5   1  23       33.00       33.32      6.05 o 
 -18   2  23        9.06        2.60      4.98 o 
 -16   2  23        0.00       -0.19      4.64 o 
 -14   2  23      104.60      110.54      7.92 o 
 -12   2  23       31.37       30.87      5.49 o 
 -10   2  23       63.20       67.26      5.79 o 
  -8   2  23        2.90       -1.06      3.73 o 
  -6   2  23      169.96      171.39      8.89 o 
  -4   2  23        8.29       17.49      4.48 o 
  -2   2  23       56.42       46.46      5.53 o 
   0   2  23       32.90       35.35      5.48 o 
   2   2  23        0.00       -0.22      4.29 o 
 -11   3  23        4.61        1.81      5.38 o 
  -9   3  23        0.40        4.00      4.81 o 
  -7   3  23        2.25        0.81      4.36 o 
  -5   3  23        1.86        2.99      4.60 o 
  -3   3  23       10.94       11.60      5.20 o 
 -20   0  24       43.38       39.27      7.28 o 
 -18   0  24       12.36       23.92      6.48 o 
 -16   0  24       36.46       41.32      6.69 o 
 -14   0  24       44.35       60.05      7.13 o 
 -12   0  24       57.64       56.53      8.24 o 
 -10   0  24     1189.38     1303.40     35.42 o 
  -8   0  24       78.71       75.60      6.21 o 
  -6   0  24      344.80      379.77     15.14 o 
  -4   0  24      172.97      166.34     10.24 o 
  -2   0  24      268.81      249.43     13.95 o 
   0   0  24      135.93      123.01      9.60 o 
   2   0  24      150.23      142.26     10.45 o 
   4   0  24        0.02       -0.97      5.97 o 
 -19   1  24       32.45       37.92      6.32 o 
 -17   1  24        1.28       -3.65      3.65 o 
 -15   1  24       17.57       14.58      4.15 o 
 -13   1  24        1.39        3.25      3.62 o 
 -11   1  24       50.68       49.19      5.06 o 
  -9   1  24      185.56      161.57      6.92 o 
  -7   1  24       36.06       26.37      4.06 o 
  -5   1  24      199.12      206.61      8.62 o 
  -3   1  24       32.47       28.06      4.28 o 
  -1   1  24        0.08        2.67      3.80 o 
   1   1  24      338.20      372.87     13.93 o 
   3   1  24      112.49      127.94      8.80 o 
 -18   2  24       12.83       14.87      5.50 o 
 -16   2  24       56.35       36.76      6.14 o 
 -14   2  24       14.09       21.51      5.55 o 
 -12   2  24       75.40       74.18      7.12 o 
 -10   2  24        0.40       -1.39      4.13 o 
  -8   2  24       20.04       22.16      4.90 o 
  -6   2  24      387.35      442.36     13.38 o 
  -4   2  24       25.60       33.65      5.34 o 
  -2   2  24        6.53       10.35      4.66 o 
   0   2  24        4.01       12.08      4.75 o 
 -19   1  25       28.63       34.62      6.19 o 
 -17   1  25        8.11       12.70      4.23 o 
 -15   1  25       11.65        8.83      4.08 o 
 -13   1  25        1.81        0.73      3.74 o 
 -11   1  25      149.98      151.00      8.92 o 
  -9   1  25        2.76       -0.77      3.37 o 
  -7   1  25      316.83      332.76      9.96 o 
  -5   1  25       54.51       60.95      5.12 o 
  -3   1  25       11.61        7.37      3.69 o 
  -1   1  25        0.05       -3.06      3.55 o 
   1   1  25       29.62       34.68      5.35 o 
   3   1  25       15.71       24.95      5.76 o 
 -16   2  25       38.52       41.82      6.47 o 
 -14   2  25        5.08        2.28      4.75 o 
 -12   2  25        0.53       -4.67      5.18 o 
 -10   2  25       67.00       70.88      6.26 o 
  -8   2  25      119.35      125.74      9.22 o 
  -6   2  25       17.13       21.40      4.91 o 
  -4   2  25        6.94       -1.11      4.39 o 
  -2   2  25        3.17        0.08      4.62 o 
 -18   0  26        1.39       -0.86      5.90 o 
 -16   0  26       84.78       97.90      8.93 o 
 -14   0  26        2.17        3.14      4.99 o 
 -12   0  26       78.23       84.10      8.13 o 
 -10   0  26      136.72      110.57      8.89 o 
  -8   0  26       49.97       65.82      7.50 o 
  -6   0  26       37.79       28.61      5.03 o 
  -4   0  26       10.66        4.16      5.01 o 
  -2   0  26       54.96       32.99      6.86 o 
   0   0  26      227.97      259.52     31.31 o 
   2   0  26      114.98      129.17     12.73 o 
 -19   1  26       24.08       23.85      6.18 o 
 -17   1  26        8.03        4.25      4.98 o 
 -15   1  26       20.23       24.03      4.71 o 
 -13   1  26       28.95       26.04      4.66 o 
 -11   1  26        6.96        3.22      5.20 o 
  -9   1  26       57.86       69.72      5.26 o 
  -7   1  26       23.76       31.67      4.47 o 
  -5   1  26      123.29      156.66      7.40 o 
  -3   1  26        0.35       -3.26      3.26 o 
  -1   1  26        0.01       -1.43      3.61 o 
   1   1  26        1.19        3.72      4.32 o 
 -14   2  26        1.11       -4.70      4.70 o 
 -12   2  26       37.25       34.46      6.28 o 
 -10   2  26        5.62        2.60      4.26 o 
  -8   2  26       41.74       29.47      5.36 o 
  -6   2  26       14.94       21.21      5.16 o 
  -4   2  26      103.80      116.01      8.89 o 
 -17   1  27       15.83        6.01      6.27 o 
 -15   1  27       59.43       46.36      6.58 o 
 -13   1  27        2.38        3.44      4.12 o 
 -11   1  27       27.19       19.14      4.62 o 
  -9   1  27      110.57      104.80      6.92 o 
  -7   1  27        0.08        6.10      3.68 o 
  -5   1  27        0.12        2.12      3.72 o 
  -3   1  27        0.77       -3.47      3.47 o 
  -1   1  27       17.65       26.76      4.91 o 
 -12   2  27        0.60       -4.76      4.76 o 
 -10   2  27       37.21       38.53      5.88 o 
  -8   2  27       40.26       44.35      6.13 o 
  -6   2  27      151.36      180.32      9.55 o 
 -16   0  28       11.37       12.33      6.30 o 
 -14   0  28       69.72       68.51      8.16 o 
 -12   0  28       51.59       23.85      6.55 o 
 -10   0  28       14.48        7.31      6.14 o 
  -8   0  28       10.26        2.65      5.09 o 
  -6   0  28        8.24        3.93      5.24 o 
  -4   0  28        3.34        0.87      5.98 o 
  -2   0  28       40.84       58.22      9.97 o 
 -15   1  28        0.00        9.80      5.23 o 
 -13   1  28       18.42       22.39      5.96 o 
 -11   1  28       42.64       30.23      6.91 o 
  -9   1  28        0.96       -3.32      3.75 o 
  -7   1  28       63.22       61.57      5.54 o 
  -5   1  28       17.23        8.32      4.07 o 
 -11   1  29        1.50        2.97      4.95 o 
  -9   1  29        0.12       -4.01      4.35 o 
                                                 
